# Supplementary material for: Genome-Wide Identification and Analysis of FKBP Gene Family in Wheat (Triticum asetivum)
Source: Int J Mol Sci. 2022 Nov 22;23(23):14501. doi: 10.3390/ijms232314501 (PMC9739119; doi:10.3390/ijms232314501)
Supplement: Supplementary file 1 [file ijms-23-14501-s001.zip]

Archive with 8 entries (7 files):
- ijms-2004886-supplementary/
- ijms-2004886-supplementary/supplementary-11-2.docx
- ijms-2004886-supplementary/Tabel S6-CL.xlsx
- ijms-2004886-supplementary/Table S1-FKBP-╗∙╥≥╜ß╣╣╖╓╬÷.xlsx
- ijms-2004886-supplementary/Table S2-FKBP-╡░░╫╜ß╣╣╖╓╬÷.xlsx
- ijms-2004886-supplementary/Table S3-eggNOGmapper.xlsx
- ijms-2004886-supplementary/Table S4-GO.xlsx
- ijms-2004886-supplementary/Table S5-STRING-DATA.xlsx
