# Supplementary material for: Genome-Wide Identification and Analysis of FKBP Gene Family in Wheat (Triticum asetivum)
Source: Int J Mol Sci. 2022 Nov 22;23(23):14501. doi: 10.3390/ijms232314501 (PMC9739119; doi:10.3390/ijms232314501)
Supplement: Supplementary file 1 [file ijms-23-14501-s001.zip › ijms-2004886-supplementary/Tabel S6-CL.xlsx]

## Sheet: Sheet1
Table S6: The TaFKBP interactions local network clusters analyse by STRING.
Cluster	Description	Count in network	Strength	False discovery rate
CL:42766	FKBP-type peptidyl-prolyl cis-trans isomerase, and cyclosporin A binding	2 of 6	3.01	0.0025
CL:42743	Mixed, incl. chloroplast stromal thylakoid, and cyclophilin-type peptidyl-prolyl cis-trans isomerase	2 of 7	2.95	0.0031
CL:85687	Mixed, incl. protein thf1, and psrp-3/ycf65 superfamily	2 of 8	2.89	0.0036
CL:42740	Plastid thylakoid lumen, and cyclosporin a binding	4 of 19	2.81	1.21e-07
CL:42737	Protein peptidyl-prolyl isomerization	6 of 30	2.79	3.41e-12
CL:42738	Protein peptidyl-prolyl isomerization	5 of 25	2.79	6.85e-10
CL:42736	Rotamase, and ficolin-1-rich granule	8 of 52	2.68	4.44e-16
CL:42734	Rotamase, and ficolin-1-rich granule	9 of 60	2.67	4.76e-18
CL:41959	Mixed, incl. fkbp-type peptidyl-prolyl cis-trans isomerase, and hsp90 protein	9 of 69	2.61	1.02e-17
CL:42733	Rotamase, and ficolin-1-rich granule	10 of 77	2.6	1.56e-19
CL:41962	Mixed, incl. hsp90 protein, and tetratricopeptide repeat	8 of 63	2.59	1.47e-15
CL:41972	Mixed, incl. hsp90 protein, and chord	2 of 17	2.56	0.0125
CL:41966	Mixed, incl. hsp90 protein, and chord	5 of 45	2.54	9.02e-09
CL:70404	Procollagen-proline dioxygenase activity, and protein disulfide isomerase activity	4 of 36	2.54	1.13e-06
CL:41965	Mixed, incl. hsp90 protein, and tetratricopeptide repeat 1	6 of 57	2.51	1.01e-10
CL:41969	Mixed, incl. hsp90 protein, and chord	4 of 39	2.5	1.39e-06
CL:42796	Rotamase	2 of 22	2.45	0.0192
CL:70406	Procollagen-proline dioxygenase activity, and protein disulfide isomerase activity	2 of 28	2.34	0.0289
CL:49993	Mixed, incl. nucleoplasmin-like domain, and nucleosome assembly protein (nap)	2 of 37	2.22	0.0452
