# Supplementary material for: Genome-Wide Identification and Analysis of FKBP Gene Family in Wheat (Triticum asetivum)
Source: Int J Mol Sci. 2022 Nov 22;23(23):14501. doi: 10.3390/ijms232314501 (PMC9739119; doi:10.3390/ijms232314501)
Supplement: Supplementary file 1 [file ijms-23-14501-s001.zip › ijms-2004886-supplementary/Table S1-FKBP-╗∙╥≥╜ß╣╣╖╓╬÷.xlsx]

## Sheet: Sheet1
Gene name	Gene ID	Exon	Intron
TaFKBP72-1A	TraesCS1A02G184600	20	19
TaFKBP72-1B	TraesCS1B02G192700	19	18
TaFKBP20-1-1B	TraesCS1B02G292400	5	4
TaFKBP72-1D	TraesCS1D02G192100	18	17
TaFKBP20-1-1D	TraesCS1D02G282500	5	4
TaFKBP62c-2A	TraesCS2A02G050600	11	10
TaFKBP19-2A	TraesCS2A02G053200	11	10
TaFKBP20-2-2A	TraesCS2A02G226800	5	4
TaFKBP62b-2A	TraesCS2A02G277100	10	9
TaFKBP15-3-2A	TraesCS2A02G314800	12	11
TaFKBP62c-2B	TraesCS2B02G063900	11	10
TaFKBP19-2B-1	TraesCS2B02G067100	9	8
TaFKBP19-2B-2	TraesCS2B02G067200	7	6
TaFKBP62b-2B	TraesCS2B02G294500	10	9
TaFKBP15-3-2B	TraesCS2B02G333300	12	11
TaFKBP62c-2D	TraesCS2D02G050300	13	12
TaFKBP19-2B-1	TraesCS2D02G053100	7	6
TaFKBP19-2B-2	TraesCS2D02G053400	10	9
TaFKBP20-2-2D	TraesCS2D02G239700	5	4
TaFKBP62b-2D	TraesCS2D02G276000	11	10
TaFKBP15-3-2D	TraesCS2D02G313000	12	11
TaFKBP15-2-3A-1	TraesCS3A02G421300	6	5
TaFKBP15-2-3A-2	TraesCS3A02G422000	6	5
TaFKBP15-2-3B	TraesCS3B02G457500	6	5
TaFKBP15-2-3D	TraesCS3D02G417400	6	5
TaFKBP17-2-4A	TraesCS4A02G270400	3	2
TaFKBP17-2-4B	TraesCS4B02G043700	3	2
TaFKBP17-2-4D	TraesCS4D02G041200	2	1
TaFKBP42a-5A	TraesCS5A02G134500	7	6
TaFKBP53-5A	TraesCS5A02G158900	10	9
TaFKBP16-4-5A	TraesCS5A02G264500	9	8
TaFKBP15-1-5A	TraesCS5A02G279500	6	5
TaFKBP42a-5B	TraesCS5B02G131200	7	6
TaFKBP53-5B	TraesCS5B02G156700	10	9
TaFKBP16-4-5B	TraesCS5B02G263800	8	7
TaFKBP15-1-5B	TraesCS5B02G278800	6	5
TaFKBP42a-5D	TraesCS5D02G139000	7	6
TaFKBP53-5D	TraesCS5D02G164000	10	9
TaFKBP16-4-5D	TraesCS5D02G272100	8	7
TaFKBP15-1-5D	TraesCS5D02G286500	6	5
TaFKBP18-6A	TraesCS6A02G050000	7	6
TaFKBP16-1-6A	TraesCS6A02G143200	4	3
TaFKBP17-1-6A	TraesCS6A02G162000	8	7
TaFKBP16-2-6A	TraesCS6A02G302500	6	5
TaFKBP12-6A	TraesCS6A02G314100	6	5
TaFKBP18-6B	TraesCS6B02G066300	7	6
TaFKBP17-1-6B	TraesCS6B02G171400	4	3
TaFKBP16-1-6B	TraesCS6B02G189300	8	7
TaFKBP16-2-6B	TraesCS6B02G331700	6	5
TaFKBP12-6B	TraesCS6B02G344100	6	5
TaFKBP17-1-6D	TraesCS6D02G132400	6	5
TaFKBP16-1-6D	TraesCS6D02G150200	7	6
TaFKBP16-2-6D	TraesCS6D02G282000	5	4
TaFKBP12-6D	TraesCS6D02G293400	4	3
TaFKBP62-7A	TraesCS7A02G257100	13	12
TaFKBP16-3-7A	TraesCS7A02G266500	6	5
TaFKBP13-7A	TraesCS7A02G485300	3	2
TaFKBP62-7B	TraesCS7B02G153100	14	13
TaFKBP16-3-7B	TraesCS7B02G166000	5	4
TaFKBP13-7B	TraesCS7B02G388800	3	2
TaFKBP62-7D	TraesCS7D02G257300	15	14
TaFKBP16-3-7D	TraesCS7D02G268300	6	5
TaFKBP13-7D	TraesCS7D02G472600	3	2
TaFKBP18-U	TraesCSU02G108900	7	6
