# Supplementary material for: Genome-Wide Identification and Analysis of FKBP Gene Family in Wheat (Triticum asetivum)
Source: Int J Mol Sci. 2022 Nov 22;23(23):14501. doi: 10.3390/ijms232314501 (PMC9739119; doi:10.3390/ijms232314501)
Supplement: Supplementary file 1 [file ijms-23-14501-s001.zip › ijms-2004886-supplementary/Table S2-FKBP-╡░░╫╜ß╣╣╖╓╬÷.xlsx]

## Sheet: Sheet2
Table S2. Domain organization of TaFKBPgenes predicted using pfam with default parameters.	Family	Description	Entry	Clan	Envelope		Alignment		HMM		HMM	Bit	E-value	Predicted	Show/hide
Protein name			type		Start	End	Start	End	From	To	length	score		active sites	alignment
TraesCS1A02G184600	FKBP_C	FKBP-type peptidyl-prolyl cis-trans isom …	Domain	CL0487	43	143	44	143	2	94	94	45.7	6.4e-12	n/a	Show
	FKBP_C	FKBP-type peptidyl-prolyl cis-trans isom …	Domain	CL0487	167	256	170	256	4	94	94	28.7	1.4e-06	n/a	Show
	FKBP_C	FKBP-type peptidyl-prolyl cis-trans isom …	Domain	CL0487	287	379	291	379	9	94	94	50.6	2e-13
TraesCS1B02G192400	FKBP_C	FKBP-type peptidyl-prolyl cis-trans isom …	Domain	CL0487	42	134	50	134	10	94	94	97.8	3.6e-28
TraesCS1B02G292700	FKBP_C	FKBP-type peptidyl-prolyl cis-trans isom …	Domain	CL0487	26	126	27	126	2	94	94	45.8	6.1e-12	n/a	Show
	FKBP_C	FKBP-type peptidyl-prolyl cis-trans isom …	Domain	CL0487	150	239	153	239	4	94	94	29.3	8.6e-07	n/a	Show
	FKBP_C	FKBP-type peptidyl-prolyl cis-trans isom …	Domain	CL0487	270	362	274	362	9	94	94	50.6	1.9e-13	n/a
TraesCS1D02G192100	FKBP_C	FKBP-type peptidyl-prolyl cis-trans isom …	Domain	CL0487	43	143	44	143	2	94	94	45.9	5.6e-12	n/a	Show
	FKBP_C	FKBP-type peptidyl-prolyl cis-trans isom …	Domain	CL0487	167	256	170	256	4	94	94	29.4	8e-07	n/a	Show
	FKBP_C	FKBP-type peptidyl-prolyl cis-trans isom …	Domain	CL0487	287	379	291	379	9	94	94	49.8	3.5e-13
TraesCS1D02G282500	FKBP_C	FKBP-type peptidyl-prolyl cis-trans isom …	Domain	CL0487	42	134	50	134	10	94	94	97.2	5.6e-28
TraesCS2A02G050600	FKBP_C	FKBP-type peptidyl-prolyl cis-trans isom …	Domain	CL0487	77	169	81	169	5	94	94	111.5	1.9e-32	n/a	Show
	FKBP_C	FKBP-type peptidyl-prolyl cis-trans isom …	Domain	CL0487	193	286	195	285	3	93	94	56.1	3.6e-15	n/a	Show
	FKBP_C	FKBP-type peptidyl-prolyl cis-trans isom …	Domain	CL0487	310	406	313	406	4	94	94	75.5	3.3e-21
TraesCS2A02G053200	FKBP_C	FKBP-type peptidyl-prolyl cis-trans isom …	Domain	CL0487	135	257	136	257	2	94	94	75	4.9e-21
TraesCS2A02G226800	FKBP_C	FKBP-type peptidyl-prolyl cis-trans isom …	Domain	CL0487	135	225	138	224	5	93	94	60.1	2.1e-16
TraesCS2A02G277100	FKBP_C	FKBP-type peptidyl-prolyl cis-trans isom …	Domain	CL0487	63	155	65	155	3	94	94	116.8	4.3e-34	n/a	Show
	FKBP_C	FKBP-type peptidyl-prolyl cis-trans isom …	Domain	CL0487	179	272	181	272	3	94	94	63.7	1.6e-17	n/a	Show
	FKBP_C	FKBP-type peptidyl-prolyl cis-trans isom …	Domain	CL0487	296	392	297	392	2	94	94	68.1	6.6e-19	n/a	Show
	TPR_1	Tetratricopeptide repeat	Repeat	CL0020	496	529	496	529	1	34	34	27.9	1.5e-06	n/a	Show
TraesCS2A02G314800	FKBP_C	FKBP-type peptidyl-prolyl cis-trans isom …	Domain	CL0487	352	441	353	441	2	94	94	104.5	2.9e-30	n/a	Show
TraesCS2B02G063900	FKBP_C	FKBP-type peptidyl-prolyl cis-trans isom …	Domain	CL0487	78	133	81	133	41	94	94	60	2.2e-16	n/a	Show
	FKBP_C	FKBP-type peptidyl-prolyl cis-trans isom …	Domain	CL0487	157	250	159	249	3	93	94	56.9	2.1e-15	n/a	Show
	FKBP_C	FKBP-type peptidyl-prolyl cis-trans isom …	Domain	CL0487	274	370	277	370	4	94	94	71.9	4.4e-20	n/a	Show
TraesCS2B02G067100	FKBP_C	FKBP-type peptidyl-prolyl cis-trans isom …	Domain	CL0487	92	214	93	214	2	94	94	70.3	1.4e-19	n/a	Show
TraesCS2B02G067200	FKBP_C	FKBP-type peptidyl-prolyl cis-trans isom …	Domain	CL0487	23	145	24	145	2	94	94	74.5	7e-21	n/a	Sho
TraesCS2B02G294500	FKBP_C	FKBP-type peptidyl-prolyl cis-trans isom …	Domain	CL0487	68	160	70	160	3	94	94	115.8	8.6e-34	n/a	Show
	FKBP_C	FKBP-type peptidyl-prolyl cis-trans isom …	Domain	CL0487	184	277	186	276	3	93	94	63.9	1.4e-17	n/a	Show
	FKBP_C	FKBP-type peptidyl-prolyl cis-trans isom …	Domain	CL0487	301	397	302	397	2	94	94	68.9	3.8e-19	n/a	Show
TraesCS2B02G333300	FKBP_C	FKBP-type peptidyl-prolyl cis-trans isom …	Domain	CL0487	395	484	396	484	2	94	94	106.6	6.4e-31	n/a	Show
	NPL	Nucleoplasmin-like domain	Domain	CL0055	4	101	4	101	1	114	114	59.2	6.3e-16	n/a	Show
TraesCS2D02G050300	FKBP_C	FKBP-type peptidyl-prolyl cis-trans isom …	Domain	CL0487	81	173	84	173	4	94	94	112.8	7.5e-33	n/a	Show
	FKBP_C	FKBP-type peptidyl-prolyl cis-trans isom …	Domain	CL0487	197	290	199	289	3	93	94	55.5	5.8e-15	n/a	Show
	FKBP_C	FKBP-type peptidyl-prolyl cis-trans isom …	Domain	CL0487	314	410	317	410	4	94	94	74.4	7.3e-21	n/a	Show
	TPR_1	Tetratricopeptide repeat	Repeat	CL0020	514	547	514	547	1	34	34	28.5	9.9e-07	n/a	Show
TraesCS2D02G053100	FKBP_C	FKBP-type peptidyl-prolyl cis-trans isom …	Domain	CL0487	74	181	75	181	2	94	94	54	1.7e-14	n/a	Sho
TraesCS2D02G053400	FKBP_C	FKBP-type peptidyl-prolyl cis-trans isom …	Domain	CL0487	136	258	137	258	2	94	94	74.9	5e-21	n/a	Sho
TraesCS2D02G239700	FKBP_C	FKBP-type peptidyl-prolyl cis-trans isom …	Domain	CL0487	141	192	144	187	5	48	94	21.1	0.00032	n/a	Show
	CENP-T_C	Centromere kinetochore component CENP-T …	Domain	CL0012	69	104	72	100	56	84	108	11.4	0.27	n/a	Show
TraesCS2D02G276000	FKBP_C	FKBP-type peptidyl-prolyl cis-trans isom …	Domain	CL0487	31	123	33	123	3	94	94	119.9	4.7e-35	n/a	Show
	FKBP_C	FKBP-type peptidyl-prolyl cis-trans isom …	Domain	CL0487	147	240	149	240	3	94	94	63.8	1.5e-17	n/a	Show
	FKBP_C	FKBP-type peptidyl-prolyl cis-trans isom …	Domain	CL0487	264	360	265	360	2	94	94	68	7.2e-19	n/a	Show
	TPR_1	Tetratricopeptide repeat	Repeat	CL0020	464	497	464	497	1	34	34	28	1.4e-06	n/a	Show
TraesCS2D02G313000	FKBP_C	FKBP-type peptidyl-prolyl cis-trans isom …	Domain	CL0487	395	484	396	484	2	94	94	106.6	6.7e-31	n/a	Show
	NPL	Nucleoplasmin-like domain	Domain	CL0055	4	101	4	101	1	114	114	59.5	4.8e-16	n/a	Show
TraesCS3A02G421300	FKBP_C	FKBP-type peptidyl-prolyl cis-trans isom …	Domain	CL0487	44	136	47	136	4	94	94	109.7	7.1e-32	n/a	Show
TraesCS3A02G422000	FKBP_C	FKBP-type peptidyl-prolyl cis-trans isom …	Domain	CL0487	47	139	50	139	4	94	94	123.5	3.6e-36	n/a	Show
TraesCS3B02G457500	FKBP_C	FKBP-type peptidyl-prolyl cis-trans isom …	Domain	CL0487	47	139	50	139	4	94	94	123.3	4e-36	n/a	Show
TraesCS3D02G417400	FKBP_C	FKBP-type peptidyl-prolyl cis-trans isom …	Domain	CL0487	45	137	48	137	4	94	94	123.3	4.1e-36	n/a	Show
TraesCS4A02G270400	FKBP_C	FKBP-type peptidyl-prolyl cis-trans isom …	Domain	CL0487	141	244	144	243	3	93	94	55.7	5.1e-15	n/a	Show
TraesCS4B02G043700	FKBP_C	FKBP-type peptidyl-prolyl cis-trans isom …	Domain	CL0487	144	248	147	247	3	93	94	53.5	2.5e-14	n/a	Show
TraesCS4D02G041200	FKBP_C	FKBP-type peptidyl-prolyl cis-trans isom …	Domain	CL0487	140	243	143	242	3	93	94	55.7	5.1e-15	n/a	Show
TraesCS5A02G134500	FKBP_C	FKBP-type peptidyl-prolyl cis-trans isom …	Domain	CL0487	38	108	48	108	35	94	94	34.7	1.8e-08	n/a	Show
TraesCS5A02G158900	FKBP_C	FKBP-type peptidyl-prolyl cis-trans isom …	Domain	CL0487	338	429	341	429	3	94	94	76.8	1.3e-21	n/a	Show
	NPL	Nucleoplasmin-like domain	Domain	CL0055	3	95	3	95	1	114	114	63.7	2.5e-17	n/a	Show
TraesCS5A02G264500	FKBP_C	FKBP-type peptidyl-prolyl cis-trans isom …	Domain	CL0487	109	207	112	207	4	94	94	90.1	9.5e-26	n/a	Show
TraesCS5A02G279500	FKBP_C	FKBP-type peptidyl-prolyl cis-trans isom …	Domain	CL0487	43	135	45	135	3	94	94	122.1	9.8e-36	n/a	Show
TraesCS5B02G131200	FKBP_C	FKBP-type peptidyl-prolyl cis-trans isom …	Domain	CL0487	68	163	71	163	5	94	94	54.5	1.1e-14	n/a	Show
TraesCS5B02G156700	FKBP_C	FKBP-type peptidyl-prolyl cis-trans isom …	Domain	CL0487	339	430	342	430	3	94	94	77.6	7.4e-22	n/a	Show
	NPL	Nucleoplasmin-like domain	Domain	CL0055	3	95	3	95	1	114	114	62.7	5e-17	n/a	Show
TraesCS5B02G263800	FKBP_C	FKBP-type peptidyl-prolyl cis-trans isom …	Domain	CL0487	109	207	112	207	4	94	94	90.1	9.5e-26	n/a	Show
TraesCS5B02G278800	FKBP_C	FKBP-type peptidyl-prolyl cis-trans isom …	Domain	CL0487	43	135	45	135	3	94	94	120.5	3e-35	n/a	Show
TraesCS5D02G139000	FKBP_C	FKBP-type peptidyl-prolyl cis-trans isom …	Domain	CL0487	68	163	71	163	5	94	94	54.5	1.1e-14	n/a	Show
TraesCS5D02G164000	FKBP_C	FKBP-type peptidyl-prolyl cis-trans isom …	Domain	CL0487	339	430	342	430	3	94	94	75.5	3.3e-21	n/a	Show
	NPL	Nucleoplasmin-like domain	Domain	CL0055	3	95	3	95	1	114	114	64	1.9e-17	n/a	Show
TraesCS5D02G272100	FKBP_C	FKBP-type peptidyl-prolyl cis-trans isom …	Domain	CL0487	108	206	111	206	4	94	94	90.1	9.4e-26	n/a	Show
TraesCS5D02G286500	FKBP_C	FKBP-type peptidyl-prolyl cis-trans isom …	Domain	CL0487	43	135	45	135	3	94	94	120.5	3e-35	n/a	Show
TraesCS6A02G050000	FKBP_C	FKBP-type peptidyl-prolyl cis-trans isom …	Domain	CL0487	99	220	100	220	2	94	94	75.7	2.8e-21	n/a	Show
TraesCS6A02G143200	FKBP_C	FKBP-type peptidyl-prolyl cis-trans isom …	Domain	CL0487	78	201	80	201	3	94	94	74.4	7.3e-21	n/a	Show
TraesCS6A02G162000	FKBP_C	FKBP-type peptidyl-prolyl cis-trans isom …	Domain	CL0487	103	209	104	209	2	94	94	68	7.2e-19	n/a	Show
TraesCS6A02G302500	FKBP_C	FKBP-type peptidyl-prolyl cis-trans isom …	Domain	CL0487	115	218	118	217	4	93	94	76.8	1.3e-21	n/a	Show
TraesCS6A02G314100	FKBP_C	FKBP-type peptidyl-prolyl cis-trans isom …	Domain	CL0487	94	190	95	190	2	94	94	82.8	1.7e-23	n/a	Show
TraesCS6B02G066300	FKBP_C	FKBP-type peptidyl-prolyl cis-trans isom …	Domain	CL0487	96	217	97	217	2	94	94	75.8	2.7e-21	n/a	Show
TraesCS6B02G171400	FKBP_C	FKBP-type peptidyl-prolyl cis-trans isom …	Domain	CL0487	78	201	80	201	3	94	94	73.3	1.6e-20	n/a	Show
TraesCS6B02G189300	FKBP_C	FKBP-type peptidyl-prolyl cis-trans isom …	Domain	CL0487	103	209	104	209	2	94	94	70.1	1.6e-19	n/a	Show
TraesCS6B02G331700	FKBP_C	FKBP-type peptidyl-prolyl cis-trans isom …	Domain	CL0487	114	217	117	216	4	93	94	76.8	1.3e-21	n/a	Show
TraesCS6B02G344100	FKBP_C	FKBP-type peptidyl-prolyl cis-trans isom …	Domain	CL0487	96	192	97	192	2	94	94	81.4	4.8e-23	n/a	Show
TraesCS6D02G132400	FKBP_C	FKBP-type peptidyl-prolyl cis-trans isom …	Domain	CL0487	96	192	97	192	2	94	94	81.4	4.8e-23	n/a	Show
TraesCS6D02G150200	FKBP_C	FKBP-type peptidyl-prolyl cis-trans isom …	Domain	CL0487	99	205	100	205	2	94	94	69.5	2.5e-19	n/a	Show
TraesCS6D02G282000	FKBP_C	FKBP-type peptidyl-prolyl cis-trans isom …	Domain	CL0487	115	218	118	217	4	93	94	76.8	1.3e-21	n/a	Show
TraesCS6D02G293400	FKBP_C	FKBP-type peptidyl-prolyl cis-trans isom …	Domain	CL0487	96	192	97	192	2	94	94	82.1	2.9e-23	n/a	Show
TraesCS7A02G257100	FKBP_C	FKBP-type peptidyl-prolyl cis-trans isom …	Domain	CL0487	53	145	56	145	4	94	94	114.6	2.2e-33	n/a	Show
	FKBP_C	FKBP-type peptidyl-prolyl cis-trans isom …	Domain	CL0487	169	262	171	262	3	94	94	59.8	2.7e-16	n/a	Show
	FKBP_C	FKBP-type peptidyl-prolyl cis-trans isom …	Domain	CL0487	286	381	287	381	2	94	94	89.2	1.8e-25	n/a	Show
	TPR_1	Tetratricopeptide repeat	Repeat	CL0020	484	517	484	517	1	34	34	30.8	1.8e-07	n/a	Show
TraesCS7A02G266500	FKBP_C	FKBP-type peptidyl-prolyl cis-trans isom …	Domain	CL0487	143	211	149	209	8	68	94	51.7	8.8e-14	n/a	Show
TraesCS7A02G485300	FKBP_C	FKBP-type peptidyl-prolyl cis-trans isom …	Domain	CL0487	93	198	95	197	3	93	94	94.8	3.2e-27	n/a	Show
TraesCS7B02G153100	FKBP_C	FKBP-type peptidyl-prolyl cis-trans isom …	Domain	CL0487	53	145	56	145	4	94	94	114.6	2.2e-33	n/a	Show
	FKBP_C	FKBP-type peptidyl-prolyl cis-trans isom …	Domain	CL0487	169	262	171	262	3	94	94	61	1.1e-16	n/a	Show
	FKBP_C	FKBP-type peptidyl-prolyl cis-trans isom …	Domain	CL0487	286	381	287	381	2	94	94	89.2	1.8e-25	n/a	Show
	TPR_1	Tetratricopeptide repeat	Repeat	CL0020	484	517	484	517	1	34	34	30.8	1.8e-07	n/a	Show
TraesCS7B02G166000	FKBP_C	FKBP-type peptidyl-prolyl cis-trans isom …	Domain	CL0487	140	215	146	206	8	68	94	52.7	4.2e-14	n/a	Show
TraesCS7B02G388800	FKBP_C	FKBP-type peptidyl-prolyl cis-trans isom …	Domain	CL0487	93	198	95	197	3	93	94	94.5	3.9e-27	n/a	Show
TraesCS7D02G257300	FKBP_C	FKBP-type peptidyl-prolyl cis-trans isom …	Domain	CL0487	53	145	56	145	4	94	94	114.6	2.2e-33	n/a	Show
	FKBP_C	FKBP-type peptidyl-prolyl cis-trans isom …	Domain	CL0487	169	262	171	262	3	94	94	61.6	7.3e-17	n/a	Show
	FKBP_C	FKBP-type peptidyl-prolyl cis-trans isom …	Domain	CL0487	286	381	287	381	2	94	94	89.2	1.8e-25	n/a	Show
	TPR_1	Tetratricopeptide repeat	Repeat	CL0020	484	517	484	517	1	34	34	30.8	1.8e-07	n/a	Show
TraesCS7D02G268300	FKBP_C	FKBP-type peptidyl-prolyl cis-trans isom …	Domain	CL0487	131	226	137	226	8	94	94	65.4	4.5e-18	n/a	Show
TraesCS7D02G472600	FKBP_C	FKBP-type peptidyl-prolyl cis-trans isom …	Domain	CL0487	93	198	95	197	3	93	94	94.8	3.2e-27	n/a	Show
TraesCSU02G108900	FKBP_C	FKBP-type peptidyl-prolyl cis-trans isom …	Domain	CL0487	90	211	91	211	2	94	94	75.4	3.6e-21	n/a	Show
