# Supplementary material for: Genome-Wide Identification and Analysis of FKBP Gene Family in Wheat (Triticum asetivum)
Source: Int J Mol Sci. 2022 Nov 22;23(23):14501. doi: 10.3390/ijms232314501 (PMC9739119; doi:10.3390/ijms232314501)
Supplement: Supplementary file 1 [file ijms-23-14501-s001.zip › ijms-2004886-supplementary/Table S3-eggNOGmapper.xlsx]

## Sheet: Sheet1
Table S3. TaFKBP gene annotation using eggNOGmapper.
Gene Name	Seed_ortholog	e-value	score	eggNOG_OGs		GOs	KEGG_ko	KEGG_Pathway	Description
TaFKBP12-6A	4565.Traes_6DL_565B3D7EC.2	2.5e-123	353.0	COG0545@1|root,KOG0544@2759|Eukaryota,37VEG@33090|Viridiplantae,3GINI@35493|Streptophyta,3KZZV@4447|Liliopsida,3II48@38820|Poales		GO:0000413,GO:0003674,GO:0003755,GO:0003824,GO:0005488,GO:0005527,GO:0005528,GO:0005575,GO:0005622,GO:0005623,GO:0005737,GO:0006457,GO:0006464,GO:0006807,GO:0008144,GO:0008150,GO:0008152,GO:0009987,GO:0016853,GO:0016859,GO:0018193,GO:0018208,GO:0019538,GO:0036211,GO:0043170,GO:0043412,GO:0044237,GO:0044238,GO:0044260,GO:0044267,GO:0044424,GO:0044464,GO:0061077,GO:0071704,GO:0097159,GO:0140096,GO:…	ko:K01802	-	Peptidyl-prolyl cis-trans isomerase
TaFKBP12-6B	4565.Traes_6DL_565B3D7EC.2	1.15e-124	356.0	COG0545@1|root,KOG0544@2759|Eukaryota,37VEG@33090|Viridiplantae,3GINI@35493|Streptophyta,3KZZV@4447|Liliopsida,3II48@38820|Poales		GO:0000003,GO:0000038,GO:0000413,GO:0000902,GO:0003006,GO:0003674,GO:0003755,GO:0003824,GO:0005488,GO:0005527,GO:0005528,GO:0005575,GO:0005622,GO:0005623,GO:0005634,GO:0005737,GO:0005783,GO:0005829,GO:0006082,GO:0006457,GO:0006464,GO:0006629,GO:0006631,GO:0006633,GO:0006807,GO:0007163,GO:0007275,GO:0007389,GO:0008144,GO:0008150,GO:0008152,GO:0008610,GO:0009058,GO:0009653,GO:0009719,GO:0009725,GO:…	ko:K09571	ko04915,map04915	peptidyl-prolyl isomerase
TaFKBP12-6D	4565.Traes_6DL_565B3D7EC.2	1.16e-133	379.0	COG0545@1|root,KOG0544@2759|Eukaryota,37VEG@33090|Viridiplantae,3GINI@35493|Streptophyta,3KZZV@4447|Liliopsida,3II48@38820|Poales		GO:0000003,GO:0000038,GO:0000413,GO:0000902,GO:0003006,GO:0003674,GO:0003755,GO:0003824,GO:0005488,GO:0005527,GO:0005528,GO:0005575,GO:0005622,GO:0005623,GO:0005634,GO:0005737,GO:0005783,GO:0005829,GO:0006082,GO:0006457,GO:0006464,GO:0006629,GO:0006631,GO:0006633,GO:0006807,GO:0007163,GO:0007275,GO:0007389,GO:0008144,GO:0008150,GO:0008152,GO:0008610,GO:0009058,GO:0009653,GO:0009719,GO:0009725,GO:…	ko:K09571	ko04915,map04915	peptidyl-prolyl isomerase
TaFKBP13-7A	4572.TRIUR3_28895-P1	9.75e-130	370.0	COG0545@1|root,KOG0549@2759|Eukaryota,37TGJ@33090|Viridiplantae,3GJ26@35493|Streptophyta,3KZYJ@4447|Liliopsida,3I6I0@38820|Poales		GO:0000003,GO:0000038,GO:0000413,GO:0000902,GO:0003006,GO:0003674,GO:0003755,GO:0003824,GO:0005488,GO:0005527,GO:0005528,GO:0005575,GO:0005622,GO:0005623,GO:0005634,GO:0005737,GO:0005783,GO:0005829,GO:0006082,GO:0006457,GO:0006464,GO:0006629,GO:0006631,GO:0006633,GO:0006807,GO:0007163,GO:0007275,GO:0007389,GO:0008144,GO:0008150,GO:0008152,GO:0008610,GO:0009058,GO:0009653,GO:0009719,GO:0009725,GO:…	ko:K09571	ko04915,map04915	peptidyl-prolyl isomerase
TaFKBP13-7B	4572.TRIUR3_28895-P1	1.33e-127	364.0	COG0545@1|root,KOG0549@2759|Eukaryota,37TGJ@33090|Viridiplantae,3GJ26@35493|Streptophyta,3KZYJ@4447|Liliopsida,3I6I0@38820|Poales		-	ko:K01802	-	peptidylprolyl isomerase
TaFKBP13-7D	4513.MLOC_80253.1	1.27e-125	359.0	COG0545@1|root,KOG0549@2759|Eukaryota,37TGJ@33090|Viridiplantae,3GJ26@35493|Streptophyta,3KZYJ@4447|Liliopsida,3I6I0@38820|Poales		GO:0000413,GO:0003674,GO:0003755,GO:0003824,GO:0005488,GO:0005527,GO:0005528,GO:0005575,GO:0005622,GO:0005623,GO:0005737,GO:0006457,GO:0006464,GO:0006807,GO:0008144,GO:0008150,GO:0008152,GO:0009987,GO:0016853,GO:0016859,GO:0018193,GO:0018208,GO:0019538,GO:0036211,GO:0043170,GO:0043412,GO:0044237,GO:0044238,GO:0044260,GO:0044267,GO:0044424,GO:0044464,GO:0061077,GO:0071704,GO:0097159,GO:0140096,GO:…	ko:K01802	-	Peptidyl-prolyl cis-trans isomerase
TaFKBP15-1-5A	4572.TRIUR3_19464-P1	5.72e-104	300.0	COG0545@1|root,KOG0549@2759|Eukaryota,37UV7@33090|Viridiplantae,3GIPM@35493|Streptophyta,3KZ98@4447|Liliopsida,3IH49@38820|Poales		GO:0000413,GO:0003674,GO:0003755,GO:0003824,GO:0005488,GO:0005527,GO:0005528,GO:0005575,GO:0005622,GO:0005623,GO:0005737,GO:0006457,GO:0006464,GO:0006807,GO:0008144,GO:0008150,GO:0008152,GO:0009507,GO:0009534,GO:0009535,GO:0009536,GO:0009579,GO:0009987,GO:0016020,GO:0016853,GO:0016859,GO:0018193,GO:0018208,GO:0019538,GO:0031976,GO:0031984,GO:0034357,GO:0036211,GO:0042651,GO:0043170,GO:0043226,GO:…	-	-	Peptidyl-prolyl cis-trans isomerase
TaFKBP15-1-5B	4572.TRIUR3_19464-P1	6.92e-96	280.0	COG0545@1|root,KOG0549@2759|Eukaryota,37UV7@33090|Viridiplantae,3GIPM@35493|Streptophyta,3KZ98@4447|Liliopsida,3IH49@38820|Poales		GO:0003674,GO:0005488,GO:0005515,GO:0005575,GO:0005622,GO:0005623,GO:0005634,GO:0005730,GO:0005737,GO:0005829,GO:0006323,GO:0006325,GO:0006333,GO:0006334,GO:0006996,GO:0008150,GO:0009987,GO:0016043,GO:0022607,GO:0031497,GO:0031974,GO:0031981,GO:0034622,GO:0034728,GO:0042393,GO:0043226,GO:0043227,GO:0043228,GO:0043229,GO:0043231,GO:0043232,GO:0043233,GO:0043933,GO:0044085,GO:0044422,GO:0044424,GO:…	ko:K01802,ko:K14826	-	Peptidyl-prolyl cis-trans isomerase
TaFKBP15-1-5D	4572.TRIUR3_19464-P1	6.92e-96	280.0	COG0545@1|root,KOG0549@2759|Eukaryota,37UV7@33090|Viridiplantae,3GIPM@35493|Streptophyta,3KZ98@4447|Liliopsida,3IH49@38820|Poales		GO:0000413,GO:0003674,GO:0003755,GO:0003824,GO:0005488,GO:0005527,GO:0005528,GO:0005575,GO:0005622,GO:0005623,GO:0005737,GO:0006457,GO:0006464,GO:0006807,GO:0008144,GO:0008150,GO:0008152,GO:0009507,GO:0009534,GO:0009535,GO:0009536,GO:0009579,GO:0009987,GO:0016020,GO:0016853,GO:0016859,GO:0018193,GO:0018208,GO:0019538,GO:0031976,GO:0031984,GO:0034357,GO:0036211,GO:0042651,GO:0043170,GO:0043226,GO:…	-	-	Peptidyl-prolyl cis-trans isomerase
TaFKBP15-2-3A-1	4513.MLOC_17018.1	1.66e-74	227.0	COG0545@1|root,KOG0549@2759|Eukaryota,37UV7@33090|Viridiplantae,3GIPM@35493|Streptophyta,3KZFZ@4447|Liliopsida,3IET8@38820|Poales		-	ko:K09571	ko04915,map04915	peptidylprolyl isomerase
TaFKBP15-2-3A-2	4565.Traes_3B_B6A9C5FB7.1	4.28e-102	296.0	COG0545@1|root,KOG0549@2759|Eukaryota,37UV7@33090|Viridiplantae,3GIPM@35493|Streptophyta,3KZFZ@4447|Liliopsida,3IET8@38820|Poales		GO:0003674,GO:0005488,GO:0005515,GO:0005575,GO:0005622,GO:0005623,GO:0005634,GO:0005730,GO:0005737,GO:0005829,GO:0006323,GO:0006325,GO:0006333,GO:0006334,GO:0006996,GO:0008150,GO:0009987,GO:0016043,GO:0022607,GO:0031497,GO:0031974,GO:0031981,GO:0034622,GO:0034728,GO:0042393,GO:0043226,GO:0043227,GO:0043228,GO:0043229,GO:0043231,GO:0043232,GO:0043233,GO:0043933,GO:0044085,GO:0044422,GO:0044424,GO:…	ko:K01802,ko:K14826	-	Peptidyl-prolyl cis-trans isomerase
TaFKBP15-2-3B	4565.Traes_3B_B6A9C5FB7.1	6.86e-108	311.0	COG0545@1|root,KOG0549@2759|Eukaryota,37UV7@33090|Viridiplantae,3GIPM@35493|Streptophyta,3KZFZ@4447|Liliopsida,3IET8@38820|Poales		GO:0000413,GO:0003674,GO:0003755,GO:0003824,GO:0005488,GO:0005527,GO:0005528,GO:0005575,GO:0005622,GO:0005623,GO:0005737,GO:0006091,GO:0006457,GO:0006464,GO:0006807,GO:0008144,GO:0008150,GO:0008152,GO:0009507,GO:0009536,GO:0009579,GO:0009987,GO:0010207,GO:0015979,GO:0016043,GO:0016491,GO:0016853,GO:0016859,GO:0018193,GO:0018208,GO:0019538,GO:0019684,GO:0022607,GO:0031977,GO:0034622,GO:0036211,GO:…	-	-	Peptidyl-prolyl cis-trans isomerase
TaFKBP15-2-3D	4565.Traes_3DL_F117C2D8C.1	7.17e-109	313.0	COG0545@1|root,KOG0549@2759|Eukaryota,37UV7@33090|Viridiplantae,3GIPM@35493|Streptophyta,3KZFZ@4447|Liliopsida,3IET8@38820|Poales		GO:0000413,GO:0003674,GO:0003755,GO:0003824,GO:0005488,GO:0005527,GO:0005528,GO:0005575,GO:0005622,GO:0005623,GO:0005737,GO:0006457,GO:0006464,GO:0006807,GO:0008144,GO:0008150,GO:0008152,GO:0009507,GO:0009534,GO:0009535,GO:0009536,GO:0009579,GO:0009987,GO:0016020,GO:0016853,GO:0016859,GO:0018193,GO:0018208,GO:0019538,GO:0031976,GO:0031977,GO:0031984,GO:0034357,GO:0036211,GO:0042651,GO:0043170,GO:…	-	-	Peptidyl-prolyl cis-trans isomerase
TaFKBP15-3-2A	4572.TRIUR3_20435-P1	1.35e-217	619.0	COG0545@1|root,KOG0552@2759|Eukaryota,37I1N@33090|Viridiplantae,3GBVQ@35493|Streptophyta,3KPKQ@4447|Liliopsida,3I9JC@38820|Poales		-	ko:K01802	-	peptidylprolyl isomerase
TaFKBP15-3-2B	4565.Traes_2BL_8E669EFE8.1	1.5e-266	739.0	COG0545@1|root,KOG0552@2759|Eukaryota,37I1N@33090|Viridiplantae,3GBVQ@35493|Streptophyta,3KPKQ@4447|Liliopsida,3I9JC@38820|Poales		GO:0003674,GO:0005488,GO:0005515,GO:0005575,GO:0005622,GO:0005623,GO:0005634,GO:0005730,GO:0005737,GO:0005829,GO:0006323,GO:0006325,GO:0006333,GO:0006334,GO:0006996,GO:0008150,GO:0009987,GO:0016043,GO:0022607,GO:0031497,GO:0031974,GO:0031981,GO:0034622,GO:0034728,GO:0042393,GO:0043226,GO:0043227,GO:0043228,GO:0043229,GO:0043231,GO:0043232,GO:0043233,GO:0043933,GO:0044085,GO:0044422,GO:0044424,GO:…	ko:K01802,ko:K14826	-	Peptidyl-prolyl cis-trans isomerase
TaFKBP15-3-2D	4565.Traes_2DL_89552AB7D.1	3.02e-266	739.0	COG0545@1|root,KOG0552@2759|Eukaryota,37I1N@33090|Viridiplantae,3GBVQ@35493|Streptophyta,3KPKQ@4447|Liliopsida,3I9JC@38820|Poales		GO:0000413,GO:0003674,GO:0003755,GO:0003824,GO:0005488,GO:0005527,GO:0005528,GO:0005575,GO:0005622,GO:0005623,GO:0005737,GO:0006457,GO:0006464,GO:0006807,GO:0008144,GO:0008150,GO:0008152,GO:0009507,GO:0009534,GO:0009535,GO:0009536,GO:0009579,GO:0009987,GO:0016020,GO:0016853,GO:0016859,GO:0018193,GO:0018208,GO:0019538,GO:0031976,GO:0031977,GO:0031984,GO:0034357,GO:0036211,GO:0042651,GO:0043170,GO:…	-	-	Peptidyl-prolyl cis-trans isomerase
TaFKBP16-1-6A	4565.Traes_6AS_9E5E57B4D.1	6.42e-121	348.0	COG0545@1|root,KOG0552@2759|Eukaryota,37I96@33090|Viridiplantae,3GDQ4@35493|Streptophyta,3KTRZ@4447|Liliopsida,3I4RJ@38820|Poales		GO:0000413,GO:0003674,GO:0003755,GO:0003824,GO:0005488,GO:0005527,GO:0005528,GO:0005575,GO:0005622,GO:0005623,GO:0005737,GO:0005773,GO:0005783,GO:0005794,GO:0005829,GO:0006457,GO:0006464,GO:0006807,GO:0008144,GO:0008150,GO:0008152,GO:0009987,GO:0012505,GO:0016853,GO:0016859,GO:0018193,GO:0018208,GO:0019538,GO:0036211,GO:0043170,GO:0043226,GO:0043227,GO:0043229,GO:0043231,GO:0043412,GO:0044237,GO:…	ko:K09569	-	Peptidyl-prolyl cis-trans isomerase
TaFKBP16-1-6B	4565.Traes_6DS_ED5344F1D.1	3.43e-138	392.0	COG0545@1|root,KOG0552@2759|Eukaryota,37U96@33090|Viridiplantae,3GGGB@35493|Streptophyta,3KYHS@4447|Liliopsida,3IANQ@38820|Poales		GO:0000413,GO:0003674,GO:0003755,GO:0003824,GO:0005488,GO:0005527,GO:0005528,GO:0005575,GO:0005622,GO:0005623,GO:0005737,GO:0006457,GO:0006464,GO:0006807,GO:0008144,GO:0008150,GO:0008152,GO:0009507,GO:0009534,GO:0009535,GO:0009536,GO:0009579,GO:0009987,GO:0016020,GO:0016853,GO:0016859,GO:0018193,GO:0018208,GO:0019538,GO:0031976,GO:0031977,GO:0031984,GO:0034357,GO:0036211,GO:0042651,GO:0043170,GO:…	-	-	Peptidyl-prolyl cis-trans isomerase
TaFKBP16-1-6D	4565.Traes_6DS_ED5344F1D.1	1.15e-144	408.0	COG0545@1|root,KOG0552@2759|Eukaryota,37U96@33090|Viridiplantae,3GGGB@35493|Streptophyta,3KYHS@4447|Liliopsida,3IANQ@38820|Poales		-	ko:K01802	-	peptidylprolyl isomerase
TaFKBP16-2-6A	4565.Traes_6AL_2C61320D2.1	1.05e-147	417.0	COG0545@1|root,KOG0549@2759|Eukaryota,37RV0@33090|Viridiplantae,3GH9W@35493|Streptophyta,3KYUW@4447|Liliopsida,3IDSN@38820|Poales		-	ko:K09571	ko04915,map04915	peptidylprolyl isomerase
TaFKBP16-2-6B	4565.Traes_6AL_2C61320D2.1	1.21e-139	396.0	COG0545@1|root,KOG0549@2759|Eukaryota,37RV0@33090|Viridiplantae,3GH9W@35493|Streptophyta,3KYUW@4447|Liliopsida,3IDSN@38820|Poales		GO:0000413,GO:0003674,GO:0003755,GO:0003824,GO:0005488,GO:0005527,GO:0005528,GO:0005575,GO:0005622,GO:0005623,GO:0005737,GO:0006457,GO:0006464,GO:0006807,GO:0008144,GO:0008150,GO:0008152,GO:0009507,GO:0009534,GO:0009535,GO:0009536,GO:0009579,GO:0009987,GO:0016020,GO:0016853,GO:0016859,GO:0018193,GO:0018208,GO:0019538,GO:0031976,GO:0031984,GO:0034357,GO:0036211,GO:0042651,GO:0043170,GO:0043226,GO:…	-	-	Peptidyl-prolyl cis-trans isomerase
TaFKBP16-2-6D	4565.Traes_6AL_2C61320D2.1	2.08e-138	393.0	COG0545@1|root,KOG0549@2759|Eukaryota,37RV0@33090|Viridiplantae,3GH9W@35493|Streptophyta,3KYUW@4447|Liliopsida,3IDSN@38820|Poales		GO:0000413,GO:0003674,GO:0003755,GO:0003824,GO:0005488,GO:0005527,GO:0005528,GO:0005575,GO:0005622,GO:0005623,GO:0005737,GO:0005773,GO:0005783,GO:0005794,GO:0005829,GO:0006457,GO:0006464,GO:0006807,GO:0008144,GO:0008150,GO:0008152,GO:0009987,GO:0012505,GO:0016853,GO:0016859,GO:0018193,GO:0018208,GO:0019538,GO:0036211,GO:0043170,GO:0043226,GO:0043227,GO:0043229,GO:0043231,GO:0043412,GO:0044237,GO:…	ko:K09569	-	Peptidyl-prolyl cis-trans isomerase
TaFKBP16-3-7A	4565.Traes_7AS_8E09FE045.2	1.75e-132	380.0	COG0545@1|root,KOG0552@2759|Eukaryota,37T0E@33090|Viridiplantae,3G7HW@35493|Streptophyta,3KWI0@4447|Liliopsida,3I4SX@38820|Poales		GO:0000413,GO:0003674,GO:0003755,GO:0003824,GO:0005488,GO:0005527,GO:0005528,GO:0005575,GO:0005622,GO:0005623,GO:0005737,GO:0006457,GO:0006464,GO:0006807,GO:0008144,GO:0008150,GO:0008152,GO:0009507,GO:0009534,GO:0009535,GO:0009536,GO:0009579,GO:0009987,GO:0016020,GO:0016853,GO:0016859,GO:0018193,GO:0018208,GO:0019538,GO:0031976,GO:0031977,GO:0031984,GO:0034357,GO:0036211,GO:0042651,GO:0043170,GO:…	-	-	Peptidyl-prolyl cis-trans isomerase
TaFKBP16-3-7B	4513.MLOC_61078.1	5.97e-96	287.0	COG0545@1|root,KOG0552@2759|Eukaryota,37T0E@33090|Viridiplantae,3G7HW@35493|Streptophyta,3KWI0@4447|Liliopsida,3I4SX@38820|Poales		GO:0000413,GO:0003674,GO:0003755,GO:0003824,GO:0005488,GO:0005527,GO:0005528,GO:0005575,GO:0005622,GO:0005623,GO:0005737,GO:0006091,GO:0006457,GO:0006464,GO:0006807,GO:0008144,GO:0008150,GO:0008152,GO:0009507,GO:0009536,GO:0009579,GO:0009987,GO:0010207,GO:0015979,GO:0016043,GO:0016491,GO:0016853,GO:0016859,GO:0018193,GO:0018208,GO:0019538,GO:0019684,GO:0022607,GO:0031977,GO:0034622,GO:0036211,GO:…	-	-	Peptidyl-prolyl cis-trans isomerase
TaFKBP16-3-7D	4558.Sb07g025510.1	8.49e-102	302.0	COG0545@1|root,KOG0552@2759|Eukaryota,37T0E@33090|Viridiplantae,3G7HW@35493|Streptophyta,3KWI0@4447|Liliopsida,3I4SX@38820|Poales		GO:0000413,GO:0003674,GO:0003755,GO:0003824,GO:0005488,GO:0005527,GO:0005528,GO:0005575,GO:0005622,GO:0005623,GO:0005737,GO:0006457,GO:0006464,GO:0006807,GO:0008144,GO:0008150,GO:0008152,GO:0009507,GO:0009534,GO:0009535,GO:0009536,GO:0009579,GO:0009987,GO:0016020,GO:0016853,GO:0016859,GO:0018193,GO:0018208,GO:0019538,GO:0031976,GO:0031977,GO:0031984,GO:0034357,GO:0036211,GO:0042651,GO:0043170,GO:…	-	-	Peptidyl-prolyl cis-trans isomerase
TaFKBP16-4-5A	4565.Traes_5BL_D4C452B20.2	3.95e-148	418.0	COG0545@1|root,KOG0552@2759|Eukaryota,37HPX@33090|Viridiplantae,3G8V0@35493|Streptophyta,3KS9N@4447|Liliopsida,3IFVU@38820|Poales		GO:0000413,GO:0003674,GO:0003755,GO:0003824,GO:0005488,GO:0005527,GO:0005528,GO:0005575,GO:0005622,GO:0005623,GO:0005737,GO:0005773,GO:0005783,GO:0005794,GO:0005829,GO:0006457,GO:0006464,GO:0006807,GO:0008144,GO:0008150,GO:0008152,GO:0009987,GO:0012505,GO:0016853,GO:0016859,GO:0018193,GO:0018208,GO:0019538,GO:0036211,GO:0043170,GO:0043226,GO:0043227,GO:0043229,GO:0043231,GO:0043412,GO:0044237,GO:…	ko:K09569	-	Peptidyl-prolyl cis-trans isomerase
TaFKBP16-4-5B	4565.Traes_5BL_D4C452B20.2	8.66e-152	427.0	COG0545@1|root,KOG0552@2759|Eukaryota,37HPX@33090|Viridiplantae,3G8V0@35493|Streptophyta,3KS9N@4447|Liliopsida,3IFVU@38820|Poales		-	ko:K09571	ko04915,map04915	peptidylprolyl isomerase
TaFKBP16-4-5D	4565.Traes_5BL_D4C452B20.2	7.53e-139	394.0	COG0545@1|root,KOG0552@2759|Eukaryota,37HPX@33090|Viridiplantae,3G8V0@35493|Streptophyta,3KS9N@4447|Liliopsida,3IFVU@38820|Poales		GO:0000413,GO:0003674,GO:0003755,GO:0003824,GO:0005488,GO:0005527,GO:0005528,GO:0005575,GO:0005622,GO:0005623,GO:0005737,GO:0005773,GO:0005783,GO:0005794,GO:0005829,GO:0006457,GO:0006464,GO:0006807,GO:0008144,GO:0008150,GO:0008152,GO:0009987,GO:0012505,GO:0016853,GO:0016859,GO:0018193,GO:0018208,GO:0019538,GO:0036211,GO:0043170,GO:0043226,GO:0043227,GO:0043229,GO:0043231,GO:0043412,GO:0044237,GO:…	ko:K09569	-	Peptidyl-prolyl cis-trans isomerase
TaFKBP17-1-6A	4565.Traes_6DS_ED5344F1D.1	1.63e-136	387.0	COG0545@1|root,KOG0552@2759|Eukaryota,37U96@33090|Viridiplantae,3GGGB@35493|Streptophyta,3KYHS@4447|Liliopsida,3IANQ@38820|Poales		GO:0005575,GO:0005622,GO:0005623,GO:0005737,GO:0009507,GO:0009536,GO:0043226,GO:0043227,GO:0043229,GO:0043231,GO:0044424,GO:0044444,GO:0044464	-	-	Peptidyl-prolyl cis-trans isomerase
TaFKBP17-1-6B	4513.MLOC_62857.2	1.21e-125	360.0	COG0545@1|root,KOG0552@2759|Eukaryota,37I96@33090|Viridiplantae,3GDQ4@35493|Streptophyta,3KTRZ@4447|Liliopsida,3I4RJ@38820|Poales		GO:0005575,GO:0005622,GO:0005623,GO:0005737,GO:0009507,GO:0009534,GO:0009535,GO:0009536,GO:0009579,GO:0016020,GO:0031976,GO:0031984,GO:0034357,GO:0042651,GO:0043226,GO:0043227,GO:0043229,GO:0043231,GO:0044422,GO:0044424,GO:0044434,GO:0044435,GO:0044436,GO:0044444,GO:0044446,GO:0044464,GO:0055035	-	-	Peptidyl-prolyl cis-trans isomerase
TaFKBP17-1-6D	37682.EMT17337	9.43e-107	312.0	COG0545@1|root,KOG0552@2759|Eukaryota,37I96@33090|Viridiplantae,3GDQ4@35493|Streptophyta,3KTRZ@4447|Liliopsida,3I4RJ@38820|Poales		GO:0005575,GO:0005622,GO:0005623,GO:0005737,GO:0009507,GO:0009534,GO:0009535,GO:0009536,GO:0009579,GO:0016020,GO:0031976,GO:0031984,GO:0034357,GO:0042651,GO:0043226,GO:0043227,GO:0043229,GO:0043231,GO:0044422,GO:0044424,GO:0044434,GO:0044435,GO:0044436,GO:0044444,GO:0044446,GO:0044464,GO:0055035	-	-	Peptidyl-prolyl cis-trans isomerase
TaFKBP17-2-4A	4513.MLOC_76824.1	1.16e-147	419.0	COG0545@1|root,KOG0552@2759|Eukaryota,37PFU@33090|Viridiplantae,3GA4R@35493|Streptophyta,3KTU2@4447|Liliopsida,3IFGK@38820|Poales		GO:0000413,GO:0003674,GO:0003755,GO:0003824,GO:0005488,GO:0005527,GO:0005528,GO:0005575,GO:0005622,GO:0005623,GO:0005737,GO:0006457,GO:0006464,GO:0006807,GO:0008144,GO:0008150,GO:0008152,GO:0009507,GO:0009536,GO:0009579,GO:0009987,GO:0016853,GO:0016859,GO:0018193,GO:0018208,GO:0019538,GO:0031977,GO:0036211,GO:0043170,GO:0043226,GO:0043227,GO:0043229,GO:0043231,GO:0043412,GO:0044237,GO:0044238,GO:…	ko:K01802	-	Peptidyl-prolyl cis-trans isomerase
TaFKBP17-2-4B	4513.MLOC_76824.1	5.54e-147	417.0	COG0545@1|root,KOG0552@2759|Eukaryota,37PFU@33090|Viridiplantae,3GA4R@35493|Streptophyta,3KTU2@4447|Liliopsida,3IFGK@38820|Poales		GO:0000413,GO:0003674,GO:0003755,GO:0003824,GO:0005488,GO:0005527,GO:0005528,GO:0005575,GO:0005622,GO:0005623,GO:0005737,GO:0006457,GO:0006464,GO:0006807,GO:0008144,GO:0008150,GO:0008152,GO:0009987,GO:0016853,GO:0016859,GO:0018193,GO:0018208,GO:0019538,GO:0036211,GO:0043170,GO:0043412,GO:0044237,GO:0044238,GO:0044260,GO:0044267,GO:0044424,GO:0044464,GO:0061077,GO:0071704,GO:0097159,GO:0140096,GO:…	-	-	Peptidyl-prolyl cis-trans isomerase
TaFKBP17-2-4D	4513.MLOC_76824.1	1.3e-146	416.0	COG0545@1|root,KOG0552@2759|Eukaryota,37PFU@33090|Viridiplantae,3GA4R@35493|Streptophyta,3KTU2@4447|Liliopsida,3IFGK@38820|Poales		GO:0003674,GO:0005488,GO:0005515,GO:0005575,GO:0005622,GO:0005623,GO:0005634,GO:0005730,GO:0005737,GO:0005829,GO:0006323,GO:0006325,GO:0006333,GO:0006334,GO:0006996,GO:0008150,GO:0009987,GO:0016043,GO:0022607,GO:0031497,GO:0031974,GO:0031981,GO:0034622,GO:0034728,GO:0042393,GO:0043226,GO:0043227,GO:0043228,GO:0043229,GO:0043231,GO:0043232,GO:0043233,GO:0043933,GO:0044085,GO:0044422,GO:0044424,GO:…	ko:K01802,ko:K14826	-	Peptidyl-prolyl cis-trans isomerase
TaFKBP18-6A	4565.Traes_6AS_EEEC60A4E.1	3.56e-126	363.0	COG0545@1|root,KOG0552@2759|Eukaryota,37IUP@33090|Viridiplantae,3G9MM@35493|Streptophyta,3KUQS@4447|Liliopsida,3I7PQ@38820|Poales		GO:0000413,GO:0003674,GO:0003755,GO:0003824,GO:0005488,GO:0005527,GO:0005528,GO:0005575,GO:0005622,GO:0005623,GO:0005737,GO:0006457,GO:0006464,GO:0006807,GO:0008144,GO:0008150,GO:0008152,GO:0009987,GO:0016853,GO:0016859,GO:0018193,GO:0018208,GO:0019538,GO:0036211,GO:0043170,GO:0043412,GO:0044237,GO:0044238,GO:0044260,GO:0044267,GO:0044424,GO:0044464,GO:0061077,GO:0071704,GO:0097159,GO:0140096,GO:…	-	-	Peptidyl-prolyl cis-trans isomerase
TaFKBP18-6B	4513.MLOC_11932.3	2.53e-113	332.0	COG0545@1|root,KOG0552@2759|Eukaryota,37IUP@33090|Viridiplantae,3G9MM@35493|Streptophyta,3KUQS@4447|Liliopsida,3I7PQ@38820|Poales		GO:0000413,GO:0003674,GO:0003755,GO:0003824,GO:0005488,GO:0005527,GO:0005528,GO:0005575,GO:0005622,GO:0005623,GO:0005737,GO:0006457,GO:0006464,GO:0006807,GO:0008144,GO:0008150,GO:0008152,GO:0009507,GO:0009534,GO:0009535,GO:0009536,GO:0009579,GO:0009987,GO:0016020,GO:0016853,GO:0016859,GO:0018193,GO:0018208,GO:0019538,GO:0031976,GO:0031984,GO:0034357,GO:0036211,GO:0042651,GO:0043170,GO:0043226,GO:…	ko:K01802	-	Peptidyl-prolyl cis-trans isomerase
TaFKBP18-U	37682.EMT17123	8.72e-118	341.0	COG0545@1|root,KOG0552@2759|Eukaryota,37IUP@33090|Viridiplantae,3G9MM@35493|Streptophyta,3KUQS@4447|Liliopsida,3I7PQ@38820|Poales		GO:0005575,GO:0005622,GO:0005623,GO:0005737,GO:0009507,GO:0009536,GO:0043226,GO:0043227,GO:0043229,GO:0043231,GO:0044424,GO:0044444,GO:0044464	-	-	Peptidyl-prolyl cis-trans isomerase
TaFKBP19-2A	4565.Traes_2AS_FD9DC88CA.1	1.24e-189	526.0	COG0545@1|root,KOG0552@2759|Eukaryota,37MSK@33090|Viridiplantae,3GCZT@35493|Streptophyta,3KMWA@4447|Liliopsida,3IE89@38820|Poales		GO:0005575,GO:0005622,GO:0005623,GO:0005737,GO:0009507,GO:0009534,GO:0009535,GO:0009536,GO:0009579,GO:0016020,GO:0031976,GO:0031984,GO:0034357,GO:0042651,GO:0043226,GO:0043227,GO:0043229,GO:0043231,GO:0044422,GO:0044424,GO:0044434,GO:0044435,GO:0044436,GO:0044444,GO:0044446,GO:0044464,GO:0055035	-	-	Peptidyl-prolyl cis-trans isomerase
TaFKBP19-2B-1	4565.Traes_2AS_FD9DC88CA.1	7.1e-139	396.0	COG0545@1|root,KOG0552@2759|Eukaryota,37MSK@33090|Viridiplantae,3GCZT@35493|Streptophyta,3KMWA@4447|Liliopsida,3IE89@38820|Poales		GO:0000413,GO:0003674,GO:0003755,GO:0003824,GO:0005488,GO:0005527,GO:0005528,GO:0005575,GO:0005622,GO:0005623,GO:0005737,GO:0006457,GO:0006464,GO:0006807,GO:0008144,GO:0008150,GO:0008152,GO:0009507,GO:0009534,GO:0009535,GO:0009536,GO:0009579,GO:0009987,GO:0016020,GO:0016853,GO:0016859,GO:0018193,GO:0018208,GO:0019538,GO:0031976,GO:0031984,GO:0034357,GO:0036211,GO:0042651,GO:0043170,GO:0043226,GO:…	ko:K01802	-	Peptidyl-prolyl cis-trans isomerase
TaFKBP19-2B-2	4565.Traes_2BS_6B52BCC54.1	9e-108	310.0	COG0545@1|root,KOG0552@2759|Eukaryota,37MSK@33090|Viridiplantae,3GCZT@35493|Streptophyta,3KMWA@4447|Liliopsida,3IE89@38820|Poales		GO:0005575,GO:0005622,GO:0005623,GO:0005737,GO:0009507,GO:0009532,GO:0009534,GO:0009536,GO:0009543,GO:0009570,GO:0009579,GO:0031976,GO:0031977,GO:0031978,GO:0031984,GO:0043226,GO:0043227,GO:0043229,GO:0043231,GO:0044422,GO:0044424,GO:0044434,GO:0044435,GO:0044436,GO:0044444,GO:0044446,GO:0044464	ko:K01802	-	Peptidyl-prolyl cis-trans isomerase
TaFKBP19-2D-1	4572.TRIUR3_14867-P1	1.2e-123	357.0	COG0545@1|root,KOG0552@2759|Eukaryota,37MSK@33090|Viridiplantae,3GCZT@35493|Streptophyta,3KMWA@4447|Liliopsida,3IE89@38820|Poales		GO:0000413,GO:0003674,GO:0003755,GO:0003824,GO:0005488,GO:0005527,GO:0005528,GO:0005575,GO:0005622,GO:0005623,GO:0005737,GO:0006457,GO:0006464,GO:0006807,GO:0008144,GO:0008150,GO:0008152,GO:0009507,GO:0009534,GO:0009535,GO:0009536,GO:0009579,GO:0009987,GO:0016020,GO:0016853,GO:0016859,GO:0018193,GO:0018208,GO:0019538,GO:0031976,GO:0031984,GO:0034357,GO:0036211,GO:0042651,GO:0043170,GO:0043226,GO:…	ko:K01802	-	Peptidyl-prolyl cis-trans isomerase
TaFKBP19-2D-2	4565.Traes_2AS_FD9DC88CA.1	2.58e-180	503.0	COG0545@1|root,KOG0552@2759|Eukaryota,37MSK@33090|Viridiplantae,3GCZT@35493|Streptophyta,3KMWA@4447|Liliopsida,3IE89@38820|Poales		GO:0003674,GO:0005488,GO:0005515,GO:0005575,GO:0005622,GO:0005623,GO:0005634,GO:0005730,GO:0005737,GO:0005829,GO:0006323,GO:0006325,GO:0006333,GO:0006334,GO:0006996,GO:0008150,GO:0009987,GO:0016043,GO:0022607,GO:0031497,GO:0031974,GO:0031981,GO:0034622,GO:0034728,GO:0042393,GO:0043226,GO:0043227,GO:0043228,GO:0043229,GO:0043231,GO:0043232,GO:0043233,GO:0043933,GO:0044085,GO:0044422,GO:0044424,GO:…	ko:K01802,ko:K14826	-	Peptidyl-prolyl cis-trans isomerase
TaFKBP20-1-1B	4572.TRIUR3_07834-P1	1.19e-111	324.0	COG0545@1|root,KOG0543@2759|Eukaryota,37N4T@33090|Viridiplantae,3GC45@35493|Streptophyta,3KSQW@4447|Liliopsida,3I5DI@38820|Poales		GO:0005575,GO:0005622,GO:0005623,GO:0005737,GO:0009507,GO:0009532,GO:0009534,GO:0009536,GO:0009543,GO:0009570,GO:0009579,GO:0031976,GO:0031977,GO:0031978,GO:0031984,GO:0043226,GO:0043227,GO:0043229,GO:0043231,GO:0044422,GO:0044424,GO:0044434,GO:0044435,GO:0044436,GO:0044444,GO:0044446,GO:0044464	ko:K01802	-	Peptidyl-prolyl cis-trans isomerase
TaFKBP20-1-1D	4572.TRIUR3_07834-P1	5.06e-113	328.0	COG0545@1|root,KOG0543@2759|Eukaryota,37N4T@33090|Viridiplantae,3GC45@35493|Streptophyta,3KSQW@4447|Liliopsida,3I5DI@38820|Poales		-	ko:K09571	ko04915,map04915	peptidylprolyl isomerase
TaFKBP20-2-2A	37682.EMT21021	8.73e-142	403.0	COG0545@1|root,2QVUR@2759|Eukaryota,37JK3@33090|Viridiplantae,3GDFV@35493|Streptophyta,3KQAC@4447|Liliopsida,3I8GW@38820|Poales		-	ko:K09571	ko04915,map04915	peptidylprolyl isomerase
TaFKBP20-2-2D	4565.Traes_2DS_0CA4C0B21.1	3.1e-132	375.0	COG0545@1|root,2QVUR@2759|Eukaryota,37JK3@33090|Viridiplantae,3GDFV@35493|Streptophyta,3M0NP@4447|Liliopsida,3INAI@38820|Poales		GO:0005575,GO:0005622,GO:0005623,GO:0005737,GO:0009507,GO:0009536,GO:0043226,GO:0043227,GO:0043229,GO:0043231,GO:0044424,GO:0044444,GO:0044464	-	-	Peptidyl-prolyl cis-trans isomerase
TaFKBP42a-5A	4565.Traes_5BL_55BED3C69.2	5.27e-182	513.0	COG0545@1|root,KOG0543@2759|Eukaryota,37NZ6@33090|Viridiplantae,3GCXP@35493|Streptophyta,3KPJP@4447|Liliopsida,3I2NP@38820|Poales		GO:0000413,GO:0003674,GO:0003755,GO:0003824,GO:0005488,GO:0005527,GO:0005528,GO:0005575,GO:0005622,GO:0005623,GO:0005737,GO:0005783,GO:0006457,GO:0006464,GO:0006807,GO:0008144,GO:0008150,GO:0008152,GO:0009987,GO:0012505,GO:0016853,GO:0016859,GO:0018193,GO:0018208,GO:0019538,GO:0036211,GO:0043170,GO:0043226,GO:0043227,GO:0043229,GO:0043231,GO:0043412,GO:0044237,GO:0044238,GO:0044260,GO:0044267,GO:…	ko:K09569	-	Peptidyl-prolyl cis-trans isomerase
TaFKBP42a-5B	4565.Traes_5BL_55BED3C69.2	4.06e-267	731.0	COG0545@1|root,KOG0543@2759|Eukaryota,37NZ6@33090|Viridiplantae,3GCXP@35493|Streptophyta,3KPJP@4447|Liliopsida,3I2NP@38820|Poales		GO:0000413,GO:0003674,GO:0003755,GO:0003824,GO:0005488,GO:0005527,GO:0005528,GO:0005575,GO:0005622,GO:0005623,GO:0005737,GO:0006457,GO:0006464,GO:0006807,GO:0008144,GO:0008150,GO:0008152,GO:0009507,GO:0009536,GO:0009579,GO:0009987,GO:0016853,GO:0016859,GO:0018193,GO:0018208,GO:0019538,GO:0031977,GO:0036211,GO:0043170,GO:0043226,GO:0043227,GO:0043229,GO:0043231,GO:0043412,GO:0044237,GO:0044238,GO:…	ko:K01802	-	Peptidyl-prolyl cis-trans isomerase
TaFKBP42a-5D	4565.Traes_5DL_A3CE62DE1.1	7.02e-268	733.0	COG0545@1|root,KOG0543@2759|Eukaryota,37NZ6@33090|Viridiplantae,3GCXP@35493|Streptophyta,3KPJP@4447|Liliopsida,3I2NP@38820|Poales		-	ko:K09571	ko04915,map04915	peptidyl-prolyl isomerase
TaFKBP53-5A	4565.Traes_5AL_DBAFEB1D3.1	8.56e-289	791.0	COG0545@1|root,KOG0552@2759|Eukaryota,37I1N@33090|Viridiplantae,3GBVQ@35493|Streptophyta,3KRNU@4447|Liliopsida,3I8YX@38820|Poales		-	ko:K09571	ko04915,map04915	peptidyl-prolyl isomerase
TaFKBP53-5B	4565.Traes_5BL_E1FEF86BE.2	3.98e-290	796.0	COG0545@1|root,KOG0552@2759|Eukaryota,37I1N@33090|Viridiplantae,3GBVQ@35493|Streptophyta,3KRNU@4447|Liliopsida,3I8YX@38820|Poales		GO:0005575,GO:0005622,GO:0005623,GO:0005737,GO:0009507,GO:0009532,GO:0009534,GO:0009536,GO:0009543,GO:0009570,GO:0009579,GO:0031976,GO:0031977,GO:0031978,GO:0031984,GO:0043226,GO:0043227,GO:0043229,GO:0043231,GO:0044422,GO:0044424,GO:0044434,GO:0044435,GO:0044436,GO:0044444,GO:0044446,GO:0044464	ko:K01802	-	Peptidyl-prolyl cis-trans isomerase
TaFKBP53-5D	4565.Traes_5DL_257CA10EF.1	6.51e-289	791.0	COG0545@1|root,KOG0552@2759|Eukaryota,37I1N@33090|Viridiplantae,3GBVQ@35493|Streptophyta,3KRNU@4447|Liliopsida,3I8YX@38820|Poales		GO:0000413,GO:0003674,GO:0003755,GO:0003824,GO:0005488,GO:0005527,GO:0005528,GO:0005575,GO:0005622,GO:0005623,GO:0005737,GO:0006457,GO:0006464,GO:0006807,GO:0008144,GO:0008150,GO:0008152,GO:0009507,GO:0009536,GO:0009579,GO:0009987,GO:0016853,GO:0016859,GO:0018193,GO:0018208,GO:0019538,GO:0031977,GO:0036211,GO:0043170,GO:0043226,GO:0043227,GO:0043229,GO:0043231,GO:0043412,GO:0044237,GO:0044238,GO:…	ko:K01802	-	Peptidyl-prolyl cis-trans isomerase
TaFKBP62-7A	4565.Traes_7AS_E62140C8E.1	0.0	1089.0	COG0545@1|root,KOG0543@2759|Eukaryota,37IRS@33090|Viridiplantae,3GDKB@35493|Streptophyta,3KRN3@4447|Liliopsida,3IDS6@38820|Poales		GO:0003674,GO:0005488,GO:0005515,GO:0005575,GO:0005622,GO:0005623,GO:0005634,GO:0005730,GO:0005737,GO:0005829,GO:0006323,GO:0006325,GO:0006333,GO:0006334,GO:0006996,GO:0008150,GO:0009987,GO:0016043,GO:0022607,GO:0031497,GO:0031974,GO:0031981,GO:0034622,GO:0034728,GO:0042393,GO:0043226,GO:0043227,GO:0043228,GO:0043229,GO:0043231,GO:0043232,GO:0043233,GO:0043933,GO:0044085,GO:0044422,GO:0044424,GO:…	ko:K01802,ko:K14826	-	Peptidyl-prolyl cis-trans isomerase
TaFKBP62-7B	4565.Traes_7BS_0B7C600F6.1	0.0	1087.0	COG0545@1|root,KOG0543@2759|Eukaryota,37IRS@33090|Viridiplantae,3GDKB@35493|Streptophyta,3KRN3@4447|Liliopsida,3IDS6@38820|Poales		GO:0000413,GO:0003674,GO:0003755,GO:0003824,GO:0005488,GO:0005527,GO:0005528,GO:0005575,GO:0005622,GO:0005623,GO:0005737,GO:0005783,GO:0006457,GO:0006464,GO:0006807,GO:0008144,GO:0008150,GO:0008152,GO:0009987,GO:0012505,GO:0016853,GO:0016859,GO:0018193,GO:0018208,GO:0019538,GO:0036211,GO:0043170,GO:0043226,GO:0043227,GO:0043229,GO:0043231,GO:0043412,GO:0044237,GO:0044238,GO:0044260,GO:0044267,GO:…	ko:K09569	-	Peptidyl-prolyl cis-trans isomerase
TaFKBP62-7D	4565.Traes_7DS_476B785E6.2	0.0	1090.0	COG0545@1|root,KOG0543@2759|Eukaryota,37IRS@33090|Viridiplantae,3GDKB@35493|Streptophyta,3KRN3@4447|Liliopsida,3IDS6@38820|Poales		GO:0000413,GO:0003674,GO:0003755,GO:0003824,GO:0005488,GO:0005527,GO:0005528,GO:0005575,GO:0005622,GO:0005623,GO:0005737,GO:0006457,GO:0006464,GO:0006807,GO:0008144,GO:0008150,GO:0008152,GO:0009987,GO:0016853,GO:0016859,GO:0018193,GO:0018208,GO:0019538,GO:0036211,GO:0043170,GO:0043412,GO:0044237,GO:0044238,GO:0044260,GO:0044267,GO:0044424,GO:0044464,GO:0061077,GO:0071704,GO:0097159,GO:0140096,GO:…	-	-	Peptidyl-prolyl cis-trans isomerase
TaFKBP62b-2A	4565.Traes_2AL_3C8EB4701.1	0.0	1130.0	COG0545@1|root,KOG0543@2759|Eukaryota,37IRS@33090|Viridiplantae,3GDKB@35493|Streptophyta,3KW56@4447|Liliopsida,3IBCH@38820|Poales		GO:0000413,GO:0003674,GO:0003755,GO:0003824,GO:0005488,GO:0005527,GO:0005528,GO:0005575,GO:0005622,GO:0005623,GO:0005737,GO:0005829,GO:0006457,GO:0006464,GO:0006807,GO:0008144,GO:0008150,GO:0008152,GO:0009987,GO:0016853,GO:0016859,GO:0018193,GO:0018208,GO:0019538,GO:0036211,GO:0043170,GO:0043412,GO:0044237,GO:0044238,GO:0044260,GO:0044267,GO:0044424,GO:0044444,GO:0044464,GO:0061077,GO:0071704,GO:…	ko:K01802	-	Peptidyl-prolyl cis-trans isomerase
TaFKBP62b-2B	4565.Traes_2BL_D11F64BB4.1	0.0	1088.0	COG0545@1|root,KOG0543@2759|Eukaryota,37IRS@33090|Viridiplantae,3GDKB@35493|Streptophyta,3KW56@4447|Liliopsida,3IBCH@38820|Poales		GO:0000413,GO:0003674,GO:0003755,GO:0003824,GO:0005488,GO:0005527,GO:0005528,GO:0005575,GO:0005622,GO:0005623,GO:0005737,GO:0005783,GO:0006457,GO:0006464,GO:0006807,GO:0008144,GO:0008150,GO:0008152,GO:0009987,GO:0012505,GO:0016853,GO:0016859,GO:0018193,GO:0018208,GO:0019538,GO:0036211,GO:0043170,GO:0043226,GO:0043227,GO:0043229,GO:0043231,GO:0043412,GO:0044237,GO:0044238,GO:0044260,GO:0044267,GO:…	ko:K09569	-	Peptidyl-prolyl cis-trans isomerase
TaFKBP62b-2D	37682.EMT25795	0.0	1074.0	COG0545@1|root,KOG0543@2759|Eukaryota,37IRS@33090|Viridiplantae,3GDKB@35493|Streptophyta,3KW56@4447|Liliopsida,3IBCH@38820|Poales		GO:0000413,GO:0003674,GO:0003755,GO:0003824,GO:0005488,GO:0005527,GO:0005528,GO:0005575,GO:0005622,GO:0005623,GO:0005737,GO:0005829,GO:0006457,GO:0006464,GO:0006807,GO:0008144,GO:0008150,GO:0008152,GO:0009987,GO:0016853,GO:0016859,GO:0018193,GO:0018208,GO:0019538,GO:0036211,GO:0043170,GO:0043412,GO:0044237,GO:0044238,GO:0044260,GO:0044267,GO:0044424,GO:0044444,GO:0044464,GO:0061077,GO:0071704,GO:…	ko:K01802	-	Peptidyl-prolyl cis-trans isomerase
TaFKBP62c-2A	4572.TRIUR3_23001-P1	0.0	1173.0	COG0545@1|root,KOG0543@2759|Eukaryota,37IRS@33090|Viridiplantae,3GDKB@35493|Streptophyta,3KXME@4447|Liliopsida,3I2TZ@38820|Poales		-	ko:K09571	ko04915,map04915	peptidyl-prolyl isomerase
TaFKBP62c-2B	4565.Traes_2BS_206D71BC9.1	0.0	1152.0	COG0545@1|root,KOG0543@2759|Eukaryota,37IRS@33090|Viridiplantae,3GDKB@35493|Streptophyta,3KXME@4447|Liliopsida,3I2TZ@38820|Poales		GO:0000413,GO:0003674,GO:0003755,GO:0003824,GO:0005488,GO:0005527,GO:0005528,GO:0005575,GO:0005622,GO:0005623,GO:0005737,GO:0006457,GO:0006464,GO:0006807,GO:0008144,GO:0008150,GO:0008152,GO:0009507,GO:0009536,GO:0009579,GO:0009987,GO:0016853,GO:0016859,GO:0018193,GO:0018208,GO:0019538,GO:0031977,GO:0036211,GO:0043170,GO:0043226,GO:0043227,GO:0043229,GO:0043231,GO:0043412,GO:0044237,GO:0044238,GO:…	ko:K01802	-	Peptidyl-prolyl cis-trans isomerase
TaFKBP62c-2D	37682.EMT19050	0.0	1206.0	COG0545@1|root,KOG0543@2759|Eukaryota,37IRS@33090|Viridiplantae,3GDKB@35493|Streptophyta,3KXME@4447|Liliopsida,3I2TZ@38820|Poales		GO:0000413,GO:0003674,GO:0003755,GO:0003824,GO:0005488,GO:0005527,GO:0005528,GO:0005575,GO:0005622,GO:0005623,GO:0005737,GO:0006457,GO:0006464,GO:0006807,GO:0008144,GO:0008150,GO:0008152,GO:0009507,GO:0009536,GO:0009579,GO:0009987,GO:0016853,GO:0016859,GO:0018193,GO:0018208,GO:0019538,GO:0031977,GO:0036211,GO:0043170,GO:0043226,GO:0043227,GO:0043229,GO:0043231,GO:0043412,GO:0044237,GO:0044238,GO:…	ko:K01802	-	Peptidyl-prolyl cis-trans isomerase
TaFKBP72-1A	37682.EMT21691	0.0	1117.0	COG0545@1|root,KOG0543@2759|Eukaryota,37R5V@33090|Viridiplantae,3GEU3@35493|Streptophyta,3KVUN@4447|Liliopsida,3I4PA@38820|Poales		GO:0000413,GO:0003674,GO:0003755,GO:0003824,GO:0005488,GO:0005527,GO:0005528,GO:0005575,GO:0005622,GO:0005623,GO:0005737,GO:0005829,GO:0006457,GO:0006464,GO:0006807,GO:0008144,GO:0008150,GO:0008152,GO:0009987,GO:0016853,GO:0016859,GO:0018193,GO:0018208,GO:0019538,GO:0036211,GO:0043170,GO:0043412,GO:0044237,GO:0044238,GO:0044260,GO:0044267,GO:0044424,GO:0044444,GO:0044464,GO:0061077,GO:0071704,GO:…	ko:K01802	-	Peptidyl-prolyl cis-trans isomerase
TaFKBP72-1B	37682.EMT21691	0.0	1117.0	COG0545@1|root,KOG0543@2759|Eukaryota,37R5V@33090|Viridiplantae,3GEU3@35493|Streptophyta,3KVUN@4447|Liliopsida,3I4PA@38820|Poales		-	ko:K09571	ko04915,map04915	peptidylprolyl isomerase
TaFKBP72-1D	37682.EMT21691	0.0	1003.0	COG0545@1|root,KOG0543@2759|Eukaryota,37R5V@33090|Viridiplantae,3GEU3@35493|Streptophyta,3KVUN@4447|Liliopsida,3I4PA@38820|Poales		GO:0000413,GO:0003674,GO:0003755,GO:0003824,GO:0005488,GO:0005527,GO:0005528,GO:0005575,GO:0005622,GO:0005623,GO:0005737,GO:0006457,GO:0006464,GO:0006807,GO:0008144,GO:0008150,GO:0008152,GO:0009507,GO:0009536,GO:0009579,GO:0009987,GO:0016853,GO:0016859,GO:0018193,GO:0018208,GO:0019538,GO:0031977,GO:0036211,GO:0043170,GO:0043226,GO:0043227,GO:0043229,GO:0043231,GO:0043412,GO:0044237,GO:0044238,GO:…	ko:K01802	-	Peptidyl-prolyl cis-trans isomerase

## Sheet: Sheet3
Table S3. TaFKBP gene annotation using eggNOGmapper.
