# Supplementary material for: Genome-Wide Identification and Analysis of FKBP Gene Family in Wheat (Triticum asetivum)
Source: Int J Mol Sci. 2022 Nov 22;23(23):14501. doi: 10.3390/ijms232314501 (PMC9739119; doi:10.3390/ijms232314501)
Supplement: Supplementary file 1 [file ijms-23-14501-s001.zip › ijms-2004886-supplementary/Table S4-GO.xlsx]

## Sheet: Sheet1
Table S4. Significant Go term predicted by AgriGo in TaFKBP gene family.
GO_acc term_type Term queryitem querytotal bgitem bgtotal pvalue FDR entries
GO:0000413 P protein peptidyl-prolyl isomerization 60 60 173 85761 2.6e-158 3.3e-155 // TraesCS6B02G331700 // TraesCS2D02G313000 // TraesCS7A02G485300 // TraesCS6D02G150200 // TraesCS2A02G053200 // TraesCS5B02G278800 // TraesCS7B02G153100 // TraesCS1D02G282500 // TraesCS6A02G162000 // TraesCS6B02G344100 // TraesCS6D02G282000 // TraesCS7A02G257100 // TraesCS2D02G050300 // TraesCS5D02G272100 // Tra…
GO:0018208 P peptidyl-proline modification 60 60 212 85761 1e-153 6.6e-151 // TraesCS6B02G331700 // TraesCS2D02G313000 // TraesCS7A02G485300 // TraesCS6D02G150200 // TraesCS2A02G053200 // TraesCS5B02G278800 // TraesCS7B02G153100 // TraesCS1D02G282500 // TraesCS6A02G162000 // TraesCS6B02G344100 // TraesCS6D02G282000 // TraesCS7A02G257100 // TraesCS2D02G050300 // TraesCS5D02G272100 // TraesCS2B02G3…
GO:0061077 P chaperone-mediated protein folding 57 60 184 85761 9.3e-145 4e-142 // TraesCS6B02G331700 // TraesCS2D02G313000 // TraesCS7A02G485300 // TraesCS6D02G150200 // TraesCS2A02G053200 // TraesCS5B02G278800 // TraesCS7B02G153100 // TraesCS1D02G282500 // TraesCS6A02G162000 // TraesCS6B02G344100 // TraesCS6D02G282000 // TraesCS7A02G257100 // TraesCS2D02G050300 // TraesCS5D02G272100 // TraesCS2…
GO:0006457 P protein folding 58 60 1411 85761 1.9e-100 6.2e-98 // TraesCS6B02G331700 // TraesCS2D02G313000 // TraesCS7A02G485300 // TraesCS6D02G150200 // TraesCS2A02G053200 // TraesCS5B02G278800 // TraesCS7B02G153100 // TraesCS1D02G282500 // TraesCS6A02G162000 // TraesCS6B02G344100 // TraesCS6D02G282000 // TraesCS7A02G257100 // TraesCS2D02G050300 // TraesCS5D02G272100 // TraesCS2B02G333300 // Tra…
GO:0018193 P peptidyl-amino acid modification 60 60 2340 85761 3e-94 7.9e-92 // TraesCS6B02G331700 // TraesCS2D02G313000 // TraesCS7A02G485300 // TraesCS6D02G150200 // TraesCS2A02G053200 // TraesCS5B02G278800 // TraesCS7B02G153100 // TraesCS1D02G282500 // TraesCS6A02G162000 // TraesCS6B02G344100 // TraesCS6D02G282000 // TraesCS7A02G257100 // TraesCS2D02G050300 // TraesCS5D02G272100 // TraesCS2B02…
GO:0036211 P protein modification process 60 60 16206 85761 4.2e-44 7.8e-42 // TraesCS6B02G331700 // TraesCS2D02G313000 // TraesCS7A02G485300 // TraesCS6D02G150200 // TraesCS2A02G053200 // TraesCS5B02G278800 // TraesCS7B02G153100 // TraesCS1D02G282500 // TraesCS6A02G162000 // TraesCS6B02G344100 // TraesCS6D02G282000 // TraesCS7A02G257100 // TraesCS2D02G050300 // TraesCS5D02G272100 // TraesCS2B02G…
GO:0006464 P cellular protein modification process 60 60 16206 85761 4.2e-44 7.8e-42 // TraesCS6B02G331700 // TraesCS2D02G313000 // TraesCS7A02G485300 // TraesCS6D02G150200 // TraesCS2A02G053200 // TraesCS5B02G278800 // TraesCS7B02G153100 // TraesCS1D02G282500 // TraesCS6A02G162000 // TraesCS6B02G344100 // TraesCS6D02G282000 // TraesCS7A02G257100 // TraesCS2D02G050300 // TraesCS5D02G272100 // Tra…
GO:0043412 P macromolecule modification 60 60 18019 85761 2.4e-41 3.9e-39 // TraesCS6B02G331700 // TraesCS2D02G313000 // TraesCS7A02G485300 // TraesCS6D02G150200 // TraesCS2A02G053200 // TraesCS5B02G278800 // TraesCS7B02G153100 // TraesCS1D02G282500 // TraesCS6A02G162000 // TraesCS6B02G344100 // TraesCS6D02G282000 // TraesCS7A02G257100 // TraesCS2D02G050300 // TraesCS5D02G272100 // TraesCS2B02G33…
GO:0044267 P cellular protein metabolic process 60 60 21181 85761 3.9e-37 5.6e-35 // TraesCS6B02G331700 // TraesCS2D02G313000 // TraesCS7A02G485300 // TraesCS6D02G150200 // TraesCS2A02G053200 // TraesCS5B02G278800 // TraesCS7B02G153100 // TraesCS1D02G282500 // TraesCS6A02G162000 // TraesCS6B02G344100 // TraesCS6D02G282000 // TraesCS7A02G257100 // TraesCS2D02G050300 // TraesCS5D02G272100 // TraesC…
GO:0019538 P protein metabolic process 60 60 23620 85761 2.7e-34 3.4e-32 // TraesCS6B02G331700 // TraesCS2D02G313000 // TraesCS7A02G485300 // TraesCS6D02G150200 // TraesCS2A02G053200 // TraesCS5B02G278800 // TraesCS7B02G153100 // TraesCS1D02G282500 // TraesCS6A02G162000 // TraesCS6B02G344100 // TraesCS6D02G282000 // TraesCS7A02G257100 // TraesCS2D02G050300 // TraesCS5D02G272100 // TraesCS2B02G333…
GO:0030010 P establishment of cell polarity 12 60 47 85761 4.6e-27 5.4e-25 // TraesCS2D02G050300 // TraesCS1A02G184600 // TraesCS1B02G192700 // TraesCS2D02G276000 // TraesCS7D02G257300 // TraesCS7B02G153100 // TraesCS2B02G294500 // TraesCS2A02G050600 // TraesCS7A02G257100 // TraesCS2A02G277100 // TraesCS2B02G063900 // TraesCS1D02G192100
GO:0007163 P establishment or maintenance of cell polarity 12 60 65 85761 1.5e-25 1.6e-23 // TraesCS2D02G050300 // TraesCS1A02G184600 // TraesCS1B02G192700 // TraesCS2D02G276000 // TraesCS7D02G257300 // TraesCS7B02G153100 // TraesCS2B02G294500 // TraesCS2A02G050600 // TraesCS7A02G257100 // TraesCS2A02G277100 // TraesCS2B02G063900 // TraesCS1D02G192100
GO:0000412 P histone peptidyl-prolyl isomerization 9 60 9 85761 1e-24 1e-22 // TraesCS2B02G333300 // TraesCS2D02G313000 // TraesCS6A02G143200 // TraesCS6D02G150200 // TraesCS6A02G162000 // TraesCS6B02G171400 // TraesCS6D02G132400 // TraesCS6B02G189300 // TraesCS2A02G314800
GO:0044260 P cellular macromolecule metabolic process 60 60 36166 85761 3.3e-23 3e-21 // TraesCS6B02G331700 // TraesCS2D02G313000 // TraesCS7A02G485300 // TraesCS6D02G150200 // TraesCS2A02G053200 // TraesCS5B02G278800 // TraesCS7B02G153100 // TraesCS1D02G282500 // TraesCS6A02G162000 // TraesCS6B02G344100 // TraesCS6D02G282000 // TraesCS7A02G257100 // TraesCS2D02G050300 // TraesCS5D02G272100 // Tr…
GO:0042761 P very long-chain fatty acid biosynthetic process 12 60 124 85761 2e-22 1.7e-20 // TraesCS2D02G050300 // TraesCS1A02G184600 // TraesCS1B02G192700 // TraesCS2D02G276000 // TraesCS7D02G257300 // TraesCS7B02G153100 // TraesCS2B02G294500 // TraesCS2A02G050600 // TraesCS7A02G257100 // TraesCS2A02G277100 // TraesCS2B02G063900 // TraesCS1D02G192100
GO:0043170 P macromolecule metabolic process 60 60 38931 85761 2.7e-21 2.2e-19 // TraesCS6B02G331700 // TraesCS2D02G313000 // TraesCS7A02G485300 // TraesCS6D02G150200 // TraesCS2A02G053200 // TraesCS5B02G278800 // TraesCS7B02G153100 // TraesCS1D02G282500 // TraesCS6A02G162000 // TraesCS6B02G344100 // TraesCS6D02G282000 // TraesCS7A02G257100 // TraesCS2D02G050300 // TraesCS5D02G272100 // TraesCS2B…
GO:0000038 P very long-chain fatty acid metabolic process 12 60 375 85761 6.9e-17 5.2e-15 // TraesCS2D02G050300 // TraesCS1A02G184600 // TraesCS1B02G192700 // TraesCS2D02G276000 // TraesCS7D02G257300 // TraesCS7B02G153100 // TraesCS2B02G294500 // TraesCS2A02G050600 // TraesCS7A02G257100 // TraesCS2A02G277100 // TraesCS2B02G063900 // TraesCS1D02G192100
GO:0009736 P cytokinin-activated signaling pathway 12 60 418 85761 2.4e-16 1.7e-14 // TraesCS2D02G050300 // TraesCS1A02G184600 // TraesCS1B02G192700 // TraesCS2D02G276000 // TraesCS7D02G257300 // TraesCS7B02G153100 // TraesCS2B02G294500 // TraesCS2A02G050600 // TraesCS7A02G257100 // TraesCS2A02G277100 // TraesCS2B02G063900 // TraesCS1D02G192100
GO:0071368 P cellular response to cytokinin stimulus 12 60 421 85761 2.6e-16 1.8e-14 // TraesCS2D02G050300 // TraesCS1A02G184600 // TraesCS1B02G192700 // TraesCS2D02G276000 // TraesCS7D02G257300 // TraesCS7B02G153100 // TraesCS2B02G294500 // TraesCS2A02G050600 // TraesCS7A02G257100 // TraesCS2A02G277100 // TraesCS2B02G063900 // TraesCS1D02G192100
GO:0044238 P primary metabolic process 60 60 47561 85761 4.4e-16 2.9e-14 // TraesCS6B02G331700 // TraesCS2D02G313000 // TraesCS7A02G485300 // TraesCS6D02G150200 // TraesCS2A02G053200 // TraesCS5B02G278800 // TraesCS7B02G153100 // TraesCS1D02G282500 // TraesCS6A02G162000 // TraesCS6B02G344100 // TraesCS6D02G282000 // TraesCS7A02G257100 // TraesCS2D02G050300 // TraesCS5D02G272100 // TraesCS2B02G333…
GO:0044237 P cellular metabolic process 60 60 49214 85761 3.4e-15 2.1e-13 // TraesCS6B02G331700 // TraesCS2D02G313000 // TraesCS7A02G485300 // TraesCS6D02G150200 // TraesCS2A02G053200 // TraesCS5B02G278800 // TraesCS7B02G153100 // TraesCS1D02G282500 // TraesCS6A02G162000 // TraesCS6B02G344100 // TraesCS6D02G282000 // TraesCS7A02G257100 // TraesCS2D02G050300 // TraesCS5D02G272100 // TraesCS2B02G33…
GO:0071704 P organic substance metabolic process 60 60 51371 85761 4.5e-14 2.6e-12 // TraesCS6B02G331700 // TraesCS2D02G313000 // TraesCS7A02G485300 // TraesCS6D02G150200 // TraesCS2A02G053200 // TraesCS5B02G278800 // TraesCS7B02G153100 // TraesCS1D02G282500 // TraesCS6A02G162000 // TraesCS6B02G344100 // TraesCS6D02G282000 // TraesCS7A02G257100 // TraesCS2D02G050300 // TraesCS5D02G272100 // Traes…
GO:0009734 P auxin-activated signaling pathway 15 60 1614 85761 3.4e-13 1.9e-11 // TraesCS1A02G184600 // TraesCS2D02G050300 // TraesCS5B02G131200 // TraesCS5D02G139000 // TraesCS5A02G134500 // TraesCS1B02G192700 // TraesCS2D02G276000 // TraesCS7D02G257300 // TraesCS7B02G153100 // TraesCS2B02G294500 // TraesCS2A02G050600 // TraesCS7A02G257100 // TraesCS2A02G277100 // TraesCS2B02G063900 // TraesCS1…
GO:0009880 P embryonic pattern specification 12 60 804 85761 4.6e-13 2.4e-11 // TraesCS2D02G050300 // TraesCS1A02G184600 // TraesCS1B02G192700 // TraesCS2D02G276000 // TraesCS7D02G257300 // TraesCS7B02G153100 // TraesCS2B02G294500 // TraesCS2A02G050600 // TraesCS7A02G257100 // TraesCS2A02G277100 // TraesCS2B02G063900 // TraesCS1D02G192100
GO:0006633 P fatty acid biosynthetic process 15 60 1647 85761 4.5e-13 2.4e-11 // TraesCS2D02G050300 // TraesCS7B02G388800 // TraesCS1A02G184600 // TraesCS1B02G192700 // TraesCS2D02G276000 // TraesCS7D02G257300 // TraesCS7B02G153100 // TraesCS2A02G277100 // TraesCS2B02G294500 // TraesCS2A02G050600 // TraesCS7A02G257100 // TraesCS7D02G472600 // TraesCS7A02G485300 // TraesCS2B02G063900 // TraesCS1D0…
GO:0071365 P cellular response to auxin stimulus 15 60 1764 85761 1.2e-12 5.8e-11 // TraesCS1A02G184600 // TraesCS2D02G050300 // TraesCS5B02G131200 // TraesCS5D02G139000 // TraesCS5A02G134500 // TraesCS1B02G192700 // TraesCS2D02G276000 // TraesCS7D02G257300 // TraesCS7B02G153100 // TraesCS2B02G294500 // TraesCS2A02G050600 // TraesCS7A02G257100 // TraesCS2A02G277100 // TraesCS2B02G063900 // TraesC…
GO:0008152 P metabolic process 60 60 57664 85761 4.6e-11 2.2e-09 // TraesCS6B02G331700 // TraesCS2D02G313000 // TraesCS7A02G485300 // TraesCS6D02G150200 // TraesCS2A02G053200 // TraesCS5B02G278800 // TraesCS7B02G153100 // TraesCS1D02G282500 // TraesCS6A02G162000 // TraesCS6B02G344100 // TraesCS6D02G282000 // TraesCS7A02G257100 // TraesCS2D02G050300 // TraesCS5D02G272100 // TraesCS2B02G333300 // T…
GO:0070370 P cellular heat acclimation 10 60 722 85761 9.8e-11 4.5e-09 // TraesCS2D02G050300 // TraesCS1B02G192700 // TraesCS2D02G276000 // TraesCS7D02G257300 // TraesCS7B02G153100 // TraesCS2B02G294500 // TraesCS2A02G050600 // TraesCS7A02G257100 // TraesCS2A02G277100 // TraesCS2B02G063900
GO:0009987 P cellular process 60 60 58786 85761 1.5e-10 6.5e-09 // TraesCS6B02G331700 // TraesCS2D02G313000 // TraesCS7A02G485300 // TraesCS6D02G150200 // TraesCS2A02G053200 // TraesCS5B02G278800 // TraesCS7B02G153100 // TraesCS1D02G282500 // TraesCS6A02G162000 // TraesCS6B02G344100 // TraesCS6D02G282000 // TraesCS7A02G257100 // TraesCS2D02G050300 // TraesCS5D02G272100 // TraesCS2B02G333300 // Tr…
GO:0006631 P fatty acid metabolic process 15 60 2689 85761 4e-10 1.7e-08 // TraesCS2D02G050300 // TraesCS7B02G388800 // TraesCS1A02G184600 // TraesCS1B02G192700 // TraesCS2D02G276000 // TraesCS7D02G257300 // TraesCS7B02G153100 // TraesCS2A02G277100 // TraesCS2B02G294500 // TraesCS2A02G050600 // TraesCS7A02G257100 // TraesCS7D02G472600 // TraesCS7A02G485300 // TraesCS2B02G063900 // TraesCS1D02G192…
GO:0034605 P cellular response to heat 10 60 861 85761 5.3e-10 2.2e-08 // TraesCS2D02G050300 // TraesCS1B02G192700 // TraesCS2D02G276000 // TraesCS7D02G257300 // TraesCS7B02G153100 // TraesCS2B02G294500 // TraesCS2A02G050600 // TraesCS7A02G257100 // TraesCS2A02G277100 // TraesCS2B02G063900
GO:0046394 P carboxylic acid biosynthetic process 18 60 5011 85761 5.5e-09 2.2e-07 // TraesCS6A02G314100 // TraesCS2D02G050300 // TraesCS7B02G388800 // TraesCS1A02G184600 // TraesCS1B02G192700 // TraesCS2D02G276000 // TraesCS7D02G257300 // TraesCS7B02G153100 // TraesCS6D02G293400 // TraesCS2A02G277100 // TraesCS2B02G294500 // TraesCS6B02G344100 // TraesCS2A02G050600 // TraesCS7A02G257100 // Traes…
GO:0009735 P response to cytokinin 12 60 1949 85761 9.9e-09 3.9e-07 // TraesCS2D02G050300 // TraesCS1A02G184600 // TraesCS1B02G192700 // TraesCS2D02G276000 // TraesCS7D02G257300 // TraesCS7B02G153100 // TraesCS2B02G294500 // TraesCS2A02G050600 // TraesCS7A02G257100 // TraesCS2A02G277100 // TraesCS2B02G063900 // TraesCS1D02G192100
GO:0008610 P lipid biosynthetic process 18 60 5283 85761 1.2e-08 4.7e-07 // TraesCS2D02G050300 // TraesCS7B02G388800 // TraesCS1A02G184600 // TraesCS1B02G192700 // TraesCS2D02G276000 // TraesCS7D02G257300 // TraesCS7B02G153100 // TraesCS2A02G277100 // TraesCS2B02G294500 // TraesCS7D02G268300 // TraesCS2A02G050600 // TraesCS7A02G257100 // TraesCS7D02G472600 // TraesCS7A02G485300 // TraesCS2B02G063…
GO:0048527 P lateral root development 12 60 2098 85761 2.2e-08 8.2e-07 // TraesCS2D02G050300 // TraesCS1A02G184600 // TraesCS1B02G192700 // TraesCS2D02G276000 // TraesCS7D02G257300 // TraesCS7B02G153100 // TraesCS2B02G294500 // TraesCS2A02G050600 // TraesCS7A02G257100 // TraesCS2A02G277100 // TraesCS2B02G063900 // TraesCS1D02G192100
GO:0072330 P monocarboxylic acid biosynthetic process 15 60 3758 85761 3.5e-08 1.2e-06 // TraesCS2D02G050300 // TraesCS7B02G388800 // TraesCS1A02G184600 // TraesCS1B02G192700 // TraesCS2D02G276000 // TraesCS7D02G257300 // TraesCS7B02G153100 // TraesCS2A02G277100 // TraesCS2B02G294500 // TraesCS2A02G050600 // TraesCS7A02G257100 // TraesCS7D02G472600 // TraesCS7A02G485300 // TraesCS2B02G063900 // T…
GO:0048528 P post-embryonic root development 12 60 2183 85761 3.4e-08 1.2e-06 // TraesCS2D02G050300 // TraesCS1A02G184600 // TraesCS1B02G192700 // TraesCS2D02G276000 // TraesCS7D02G257300 // TraesCS7B02G153100 // TraesCS2B02G294500 // TraesCS2A02G050600 // TraesCS7A02G257100 // TraesCS2A02G277100 // TraesCS2B02G063900 // TraesCS1D02G192100
GO:0009733 P response to auxin 15 60 3921 85761 6.1e-08 2.1e-06 // TraesCS1A02G184600 // TraesCS2D02G050300 // TraesCS5B02G131200 // TraesCS5D02G139000 // TraesCS5A02G134500 // TraesCS1B02G192700 // TraesCS2D02G276000 // TraesCS7D02G257300 // TraesCS7B02G153100 // TraesCS2B02G294500 // TraesCS2A02G050600 // TraesCS7A02G257100 // TraesCS2A02G277100 // TraesCS2B02G063900 // TraesCS1D02G192100
GO:0010286 P heat acclimation 10 60 1463 85761 7.5e-08 2.5e-06 // TraesCS2D02G050300 // TraesCS1B02G192700 // TraesCS2D02G276000 // TraesCS7D02G257300 // TraesCS7B02G153100 // TraesCS2B02G294500 // TraesCS2A02G050600 // TraesCS7A02G257100 // TraesCS2A02G277100 // TraesCS2B02G063900
GO:0016053 P organic acid biosynthetic process 18 60 6010 85761 8.9e-08 2.9e-06 // TraesCS6A02G314100 // TraesCS2D02G050300 // TraesCS7B02G388800 // TraesCS1A02G184600 // TraesCS1B02G192700 // TraesCS2D02G276000 // TraesCS7D02G257300 // TraesCS7B02G153100 // TraesCS6D02G293400 // TraesCS2A02G277100 // TraesCS2B02G294500 // TraesCS6B02G344100 // TraesCS2A02G050600 // TraesCS7A02G257100 // TraesCS7…
GO:0044255 P cellular lipid metabolic process 18 60 6058 85761 1e-07 3.1e-06 // TraesCS2D02G050300 // TraesCS7B02G388800 // TraesCS1A02G184600 // TraesCS1B02G192700 // TraesCS2D02G276000 // TraesCS7D02G257300 // TraesCS7B02G153100 // TraesCS2A02G277100 // TraesCS2B02G294500 // TraesCS7D02G268300 // TraesCS2A02G050600 // TraesCS7A02G257100 // TraesCS7D02G472600 // TraesCS7A02G485300 // TraesCS2B02…
GO:0043436 P oxoacid metabolic process 23 60 10221 85761 1.5e-07 4.8e-06 // TraesCS2D02G050300 // TraesCS7B02G153100 // TraesCS6B02G344100 // TraesCS7A02G257100 // TraesCS7A02G485300 // TraesCS1B02G192700 // TraesCS7D02G257300 // TraesCS6D02G293400 // TraesCS2B02G294500 // TraesCS2B02G063900 // TraesCS1D02G192100 // TraesCS7B02G166000 // TraesCS2D02G276000 // TraesCS7A02G266500 // TraesCS7D02G472…
GO:0007389 P pattern specification process 12 60 2598 85761 2.2e-07 6.6e-06 // TraesCS2D02G050300 // TraesCS1A02G184600 // TraesCS1B02G192700 // TraesCS2D02G276000 // TraesCS7D02G257300 // TraesCS7B02G153100 // TraesCS2B02G294500 // TraesCS2A02G050600 // TraesCS7A02G257100 // TraesCS2A02G277100 // TraesCS2B02G063900 // TraesCS1D02G192100
GO:0006082 P organic acid metabolic process 23 60 11065 85761 6.5e-07 1.9e-05 // TraesCS2D02G050300 // TraesCS7B02G153100 // TraesCS6B02G344100 // TraesCS7A02G257100 // TraesCS7A02G485300 // TraesCS1B02G192700 // TraesCS7D02G257300 // TraesCS6D02G293400 // TraesCS2B02G294500 // TraesCS2B02G063900 // TraesCS1D02G192100 // TraesCS7B02G166000 // TraesCS2D02G276000 // TraesCS7A02G266500 // TraesCS7D0…
GO:0048569 P post-embryonic organ development 12 60 2955 85761 8.5e-07 2.5e-05 // TraesCS2D02G050300 // TraesCS1A02G184600 // TraesCS1B02G192700 // TraesCS2D02G276000 // TraesCS7D02G257300 // TraesCS7B02G153100 // TraesCS2B02G294500 // TraesCS2A02G050600 // TraesCS7A02G257100 // TraesCS2A02G277100 // TraesCS2B02G063900 // TraesCS1D02G192100
GO:0044283 P small molecule biosynthetic process 18 60 7111 85761 1.1e-06 3e-05 // TraesCS6A02G314100 // TraesCS2D02G050300 // TraesCS7B02G388800 // TraesCS1A02G184600 // TraesCS1B02G192700 // TraesCS2D02G276000 // TraesCS7D02G257300 // TraesCS7B02G153100 // TraesCS6D02G293400 // TraesCS2A02G277100 // TraesCS2B02G294500 // TraesCS6B02G344100 // TraesCS2A02G050600 // TraesCS7A02G257100 // TraesCS7…
GO:0019752 P carboxylic acid metabolic process 21 60 9596 85761 1.1e-06 3e-05 // TraesCS6A02G314100 // TraesCS2D02G050300 // TraesCS7B02G388800 // TraesCS1A02G184600 // TraesCS1B02G192700 // TraesCS2D02G276000 // TraesCS7D02G257300 // TraesCS7B02G153100 // TraesCS6D02G293400 // TraesCS2A02G277100 // TraesCS2B02G294500 // TraesCS6B02G344100 // TraesCS2A02G050600 // TraesCS7A02G257100 // TraesCS7D0…
GO:0009845 P seed germination 10 60 1986 85761 1.2e-06 3.1e-05 // TraesCS2D02G050300 // TraesCS1B02G192700 // TraesCS2D02G276000 // TraesCS7D02G257300 // TraesCS7B02G153100 // TraesCS2B02G294500 // TraesCS2A02G050600 // TraesCS7A02G257100 // TraesCS2A02G277100 // TraesCS2B02G063900
GO:0016570 P histone modification 9 60 1522 85761 1.2e-06 3.1e-05 // TraesCS2B02G333300 // TraesCS2D02G313000 // TraesCS6A02G143200 // TraesCS6D02G150200 // TraesCS6A02G162000 // TraesCS6B02G171400 // TraesCS6D02G132400 // TraesCS6B02G189300 // TraesCS2A02G314800
GO:0032787 P monocarboxylic acid metabolic process 18 60 7305 85761 1.6e-06 4e-05 // TraesCS2D02G050300 // TraesCS7B02G388800 // TraesCS1A02G184600 // TraesCS1B02G192700 // TraesCS2D02G276000 // TraesCS7D02G257300 // TraesCS7B02G153100 // TraesCS2A02G277100 // TraesCS2B02G294500 // TraesCS7D02G268300 // TraesCS2A02G050600 // TraesCS7A02G257100 // TraesCS7D02G472600 // TraesCS7A02G485300 // TraesC…
GO:0090351 P seedling development 10 60 2052 85761 1.6e-06 4e-05 // TraesCS2D02G050300 // TraesCS1B02G192700 // TraesCS2D02G276000 // TraesCS7D02G257300 // TraesCS7B02G153100 // TraesCS2B02G294500 // TraesCS2A02G050600 // TraesCS7A02G257100 // TraesCS2A02G277100 // TraesCS2B02G063900
GO:0016569 P covalent chromatin modification 9 60 1817 85761 4.9e-06 0.00012 // TraesCS2B02G333300 // TraesCS2D02G313000 // TraesCS6A02G143200 // TraesCS6D02G150200 // TraesCS6A02G162000 // TraesCS6B02G171400 // TraesCS6D02G132400 // TraesCS6B02G189300 // TraesCS2A02G314800
GO:0006629 P lipid metabolic process 18 60 8205 85761 8e-06 0.0002 // TraesCS2D02G050300 // TraesCS7B02G388800 // TraesCS1A02G184600 // TraesCS1B02G192700 // TraesCS2D02G276000 // TraesCS7D02G257300 // TraesCS7B02G153100 // TraesCS2A02G277100 // TraesCS2B02G294500 // TraesCS7D02G268300 // TraesCS2A02G050600 // TraesCS7A02G257100 // TraesCS7D02G472600 // TraesCS7A02G485300 // TraesCS2B02G063900 //…
GO:0044711 P single-organism biosynthetic process 26 60 16047 85761 1e-05 0.00024 // TraesCS2D02G050300 // TraesCS7B02G153100 // TraesCS6B02G344100 // TraesCS7A02G257100 // TraesCS7A02G485300 // TraesCS1B02G192700 // TraesCS7D02G257300 // TraesCS6D02G293400 // TraesCS2B02G294500 // TraesCS5A02G134500 // TraesCS2B02G063900 // TraesCS1D02G192100 // TraesCS7B02G166000 // TraesCS5D02G139000 // TraesC…
GO:0009826 P unidimensional cell growth 12 60 3881 85761 1.4e-05 0.00032 // TraesCS2D02G050300 // TraesCS1A02G184600 // TraesCS1B02G192700 // TraesCS2D02G276000 // TraesCS7D02G257300 // TraesCS7B02G153100 // TraesCS2B02G294500 // TraesCS2A02G050600 // TraesCS7A02G257100 // TraesCS2A02G277100 // TraesCS2B02G063900 // TraesCS1D02G192100
GO:0009657 P plastid organization 8 60 1597 85761 1.6e-05 0.00037 // TraesCS5B02G263800 // TraesCS7A02G266500 // TraesCS2A02G226800 // TraesCS7D02G268300 // TraesCS2D02G239700 // TraesCS5D02G272100 // TraesCS7B02G166000 // TraesCS5A02G264500
GO:0016043 P cellular component organization 29 60 19949 85761 1.9e-05 0.00044 // TraesCS2D02G313000 // TraesCS2D02G050300 // TraesCS6D02G150200 // TraesCS7B02G153100 // TraesCS6A02G162000 // TraesCS7D02G268300 // TraesCS7A02G257100 // TraesCS5D02G272100 // TraesCS2B02G333300 // TraesCS6A02G143200 // TraesCS1B02G192700 // TraesCS7D02G257300 // TraesCS2B02G294500 // TraesCS2B02G063900 // TraesCS6B…
GO:0006996 P organelle organization 20 60 10672 85761 2.2e-05 0.0005 // TraesCS2B02G333300 // TraesCS2A02G226800 // TraesCS2D02G313000 // TraesCS6A02G143200 // TraesCS5B02G263800 // TraesCS6D02G150200 // TraesCS1A02G184600 // TraesCS1B02G192700 // TraesCS7A02G266500 // TraesCS6B02G189300 // TraesCS6A02G162000 // TraesCS6B02G171400 // TraesCS6D02G132400 // TraesCS2D02G239700 // TraesCS7D02G268300 …
GO:0009408 P response to heat 10 60 2830 85761 2.6e-05 0.00057 // TraesCS2D02G050300 // TraesCS1B02G192700 // TraesCS2D02G276000 // TraesCS7D02G257300 // TraesCS7B02G153100 // TraesCS2B02G294500 // TraesCS2A02G050600 // TraesCS7A02G257100 // TraesCS2A02G277100 // TraesCS2B02G063900
GO:0009793 P embryo development ending in seed dormancy 12 60 4164 85761 2.7e-05 0.00058 // TraesCS2D02G050300 // TraesCS1A02G184600 // TraesCS1B02G192700 // TraesCS2D02G276000 // TraesCS7D02G257300 // TraesCS7B02G153100 // TraesCS2B02G294500 // TraesCS2A02G050600 // TraesCS7A02G257100 // TraesCS2A02G277100 // TraesCS2B02G063900 // TraesCS1D02G192100
GO:0019288 P isopentenyl diphosphate biosynthetic process, methylerythritol 4-phosphate pathway 6 60 831 85761 2.7e-05 0.00058 // TraesCS7A02G485300 // TraesCS7A02G266500 // TraesCS7D02G268300 // TraesCS7D02G472600 // TraesCS7B02G388800 // TraesCS7B02G166000
GO:0046490 P isopentenyl diphosphate metabolic process 6 60 865 85761 3.4e-05 0.00069 // TraesCS7A02G485300 // TraesCS7A02G266500 // TraesCS7D02G268300 // TraesCS7D02G472600 // TraesCS7B02G388800 // TraesCS7B02G166000
GO:0009240 P isopentenyl diphosphate biosynthetic process 6 60 865 85761 3.4e-05 0.00069 // TraesCS7A02G485300 // TraesCS7A02G266500 // TraesCS7D02G268300 // TraesCS7D02G472600 // TraesCS7B02G388800 // TraesCS7B02G166000
GO:0009790 P embryo development 12 60 4280 85761 3.6e-05 0.00072 // TraesCS2D02G050300 // TraesCS1A02G184600 // TraesCS1B02G192700 // TraesCS2D02G276000 // TraesCS7D02G257300 // TraesCS7B02G153100 // TraesCS2B02G294500 // TraesCS2A02G050600 // TraesCS7A02G257100 // TraesCS2A02G277100 // TraesCS2B02G063900 // TraesCS1D02G192100
GO:0060560 P developmental growth involved in morphogenesis 12 60 4443 85761 5.1e-05 0.001 // TraesCS2D02G050300 // TraesCS1A02G184600 // TraesCS1B02G192700 // TraesCS2D02G276000 // TraesCS7D02G257300 // TraesCS7B02G153100 // TraesCS2B02G294500 // TraesCS2A02G050600 // TraesCS7A02G257100 // TraesCS2A02G277100 // TraesCS2B02G063900 // TraesCS1D02G192100
GO:0071840 P cellular component organization or biogenesis 29 60 21407 85761 7.8e-05 0.0015 // TraesCS2D02G313000 // TraesCS2D02G050300 // TraesCS6D02G150200 // TraesCS7B02G153100 // TraesCS6A02G162000 // TraesCS7D02G268300 // TraesCS7A02G257100 // TraesCS5D02G272100 // TraesCS2B02G333300 // TraesCS6A02G143200 // TraesCS1B02G192700 // TraesCS7D02G257300 // TraesCS2B02G294500 // TraesCS2B02G063900…
GO:0010207 P photosystem II assembly 5 60 632 85761 8.6e-05 0.0017 // TraesCS2D02G239700 // TraesCS2A02G226800 // TraesCS7D02G268300 // TraesCS7B02G166000 // TraesCS7A02G266500
GO:0000902 P cell morphogenesis 12 60 4721 85761 9.1e-05 0.0017 // TraesCS2D02G050300 // TraesCS1A02G184600 // TraesCS1B02G192700 // TraesCS2D02G276000 // TraesCS7D02G257300 // TraesCS7B02G153100 // TraesCS2B02G294500 // TraesCS2A02G050600 // TraesCS7A02G257100 // TraesCS2A02G277100 // TraesCS2B02G063900 // TraesCS1D02G192100
GO:0044281 P small molecule metabolic process 23 60 14959 85761 0.0001 0.0019 // TraesCS2D02G050300 // TraesCS7B02G153100 // TraesCS6B02G344100 // TraesCS7A02G257100 // TraesCS7A02G485300 // TraesCS1B02G192700 // TraesCS7D02G257300 // TraesCS6D02G293400 // TraesCS2B02G294500 // TraesCS2B02G063900 // TraesCS1D02G192100 // TraesCS7B02G166000 // TraesCS2D02G276000 // TraesCS7A02G266500 // TraesCS7D0…
GO:0006325 P chromatin organization 9 60 2725 85761 0.00011 0.0021 // TraesCS2B02G333300 // TraesCS2D02G313000 // TraesCS6A02G143200 // TraesCS6D02G150200 // TraesCS6A02G162000 // TraesCS6B02G171400 // TraesCS6D02G132400 // TraesCS6B02G189300 // TraesCS2A02G314800
GO:0010027 P thylakoid membrane organization 5 60 727 85761 0.00017 0.003 // TraesCS2D02G239700 // TraesCS2A02G226800 // TraesCS7D02G268300 // TraesCS7B02G166000 // TraesCS7A02G266500
GO:0009668 P plastid membrane organization 5 60 727 85761 0.00017 0.003 // TraesCS2D02G239700 // TraesCS2A02G226800 // TraesCS7D02G268300 // TraesCS7B02G166000 // TraesCS7A02G266500
GO:0019682 P glyceraldehyde-3-phosphate metabolic process 6 60 1229 85761 0.00023 0.0039 // TraesCS7A02G485300 // TraesCS7A02G266500 // TraesCS7D02G268300 // TraesCS7D02G472600 // TraesCS7B02G388800 // TraesCS7B02G166000
GO:0016049 P cell growth 12 60 5205 85761 0.00023 0.0039 // TraesCS2D02G050300 // TraesCS1A02G184600 // TraesCS1B02G192700 // TraesCS2D02G276000 // TraesCS7D02G257300 // TraesCS7B02G153100 // TraesCS2B02G294500 // TraesCS2A02G050600 // TraesCS7A02G257100 // TraesCS2A02G277100 // TraesCS2B02G063900 // TraesCS1D02G192100
GO:0009266 P response to temperature stimulus 18 60 10545 85761 0.00022 0.0039 // TraesCS6B02G171400 // TraesCS2D02G050300 // TraesCS6A02G143200 // TraesCS7B02G388800 // TraesCS1A02G184600 // TraesCS1B02G192700 // TraesCS2D02G276000 // TraesCS7D02G257300 // TraesCS7B02G153100 // TraesCS2A02G277100 // TraesCS2B02G294500 // TraesCS6D02G132400 // TraesCS2A02G050600 // TraesCS7A02G257100 // TraesCS7D…
GO:0043933 P macromolecular complex subunit organization 14 60 6990 85761 0.00027 0.0046 // TraesCS2B02G333300 // TraesCS2A02G226800 // TraesCS2D02G313000 // TraesCS6A02G143200 // TraesCS6D02G150200 // TraesCS7A02G266500 // TraesCS6A02G162000 // TraesCS6B02G171400 // TraesCS6D02G132400 // TraesCS2D02G239700 // TraesCS7D02G268300 // TraesCS6B02G189300 // TraesCS2A02G314800 // TraesCS7B02G166000
GO:0032989 P cellular component morphogenesis 12 60 5593 85761 0.00044 0.0072 // TraesCS2D02G050300 // TraesCS1A02G184600 // TraesCS1B02G192700 // TraesCS2D02G276000 // TraesCS7D02G257300 // TraesCS7B02G153100 // TraesCS2B02G294500 // TraesCS2A02G050600 // TraesCS7A02G257100 // TraesCS2A02G277100 // TraesCS2B02G063900 // TraesCS1D02G192100
GO:0009755 P hormone-mediated signaling pathway 15 60 8230 85761 0.00043 0.0072 // TraesCS1A02G184600 // TraesCS2D02G050300 // TraesCS5B02G131200 // TraesCS5D02G139000 // TraesCS5A02G134500 // TraesCS1B02G192700 // TraesCS2D02G276000 // TraesCS7D02G257300 // TraesCS7B02G153100 // TraesCS2B02G294500 // TraesCS2A02G050600 // TraesCS7A02G257100 // TraesCS2A02G277100 // TraesCS2B02G063900 // TraesCS1…
GO:0008654 P phospholipid biosynthetic process 6 60 1473 85761 0.00059 0.0096 // TraesCS7A02G485300 // TraesCS7A02G266500 // TraesCS7D02G268300 // TraesCS7D02G472600 // TraesCS7B02G388800 // TraesCS7B02G166000
GO:0009658 P chloroplast organization 5 60 1006 85761 0.00072 0.012 // TraesCS5A02G264500 // TraesCS2A02G226800 // TraesCS5D02G272100 // TraesCS5B02G263800 // TraesCS2D02G239700
GO:0070887 P cellular response to chemical stimulus 18 60 11665 85761 0.00077 0.012 // TraesCS1A02G184600 // TraesCS2D02G050300 // TraesCS5B02G263800 // TraesCS5B02G131200 // TraesCS5D02G139000 // TraesCS5A02G134500 // TraesCS1B02G192700 // TraesCS2D02G276000 // TraesCS7D02G257300 // TraesCS7B02G153100 // TraesCS2B02G294500 // TraesCS2A02G050600 // TraesCS7A02G257100 // TraesCS2A02G277100 // Trae…
GO:0006081 P cellular aldehyde metabolic process 6 60 1549 85761 0.00076 0.012 // TraesCS7A02G485300 // TraesCS7A02G266500 // TraesCS7D02G268300 // TraesCS7D02G472600 // TraesCS7B02G388800 // TraesCS7B02G166000
GO:0071495 P cellular response to endogenous stimulus 15 60 8682 85761 0.00076 0.012 // TraesCS1A02G184600 // TraesCS2D02G050300 // TraesCS5B02G131200 // TraesCS5D02G139000 // TraesCS5A02G134500 // TraesCS1B02G192700 // TraesCS2D02G276000 // TraesCS7D02G257300 // TraesCS7B02G153100 // TraesCS2B02G294500 // TraesCS2A02G050600 // TraesCS7A02G257100 // TraesCS2A02G277100 // TraesCS2B02G063900 // Tra…
GO:0032870 P cellular response to hormone stimulus 15 60 8667 85761 0.00075 0.012 // TraesCS1A02G184600 // TraesCS2D02G050300 // TraesCS5B02G131200 // TraesCS5D02G139000 // TraesCS5A02G134500 // TraesCS1B02G192700 // TraesCS2D02G276000 // TraesCS7D02G257300 // TraesCS7B02G153100 // TraesCS2B02G294500 // TraesCS2A02G050600 // TraesCS7A02G257100 // TraesCS2A02G277100 // TraesCS2B02G063900 // TraesC…
GO:0034976 P response to endoplasmic reticulum stress 6 60 1565 85761 0.0008 0.012 // TraesCS2B02G333300 // TraesCS2D02G313000 // TraesCS7D02G257300 // TraesCS7B02G153100 // TraesCS7A02G257100 // TraesCS2A02G314800
GO:0051276 P chromosome organization 9 60 3599 85761 0.00086 0.013 // TraesCS2B02G333300 // TraesCS2D02G313000 // TraesCS6A02G143200 // TraesCS6D02G150200 // TraesCS6A02G162000 // TraesCS6B02G171400 // TraesCS6D02G132400 // TraesCS6B02G189300 // TraesCS2A02G314800
GO:0048513 P animal organ development 12 60 6088 85761 0.00093 0.014 // TraesCS2D02G050300 // TraesCS1A02G184600 // TraesCS1B02G192700 // TraesCS2D02G276000 // TraesCS7D02G257300 // TraesCS7B02G153100 // TraesCS2B02G294500 // TraesCS2A02G050600 // TraesCS7A02G257100 // TraesCS2A02G277100 // TraesCS2B02G063900 // TraesCS1D02G192100
GO:0033554 P cellular response to stress 16 60 9816 85761 0.00092 0.014 // TraesCS2B02G333300 // TraesCS2D02G313000 // TraesCS2D02G050300 // TraesCS5B02G263800 // TraesCS1B02G192700 // TraesCS2D02G276000 // TraesCS7D02G257300 // TraesCS7B02G153100 // TraesCS2B02G294500 // TraesCS2A02G050600 // TraesCS7A02G257100 // TraesCS2A02G277100 // TraesCS2B02G063900 // TraesCS5D02G272100 // TraesCS2A02G3148…
GO:0048589 P developmental growth 12 60 6124 85761 0.00097 0.014 // TraesCS2D02G050300 // TraesCS1A02G184600 // TraesCS1B02G192700 // TraesCS2D02G276000 // TraesCS7D02G257300 // TraesCS7B02G153100 // TraesCS2B02G294500 // TraesCS2A02G050600 // TraesCS7A02G257100 // TraesCS2A02G277100 // TraesCS2B02G063900 // TraesCS1D02G192100
GO:0048364 P root development 12 60 6189 85761 0.0011 0.015 // TraesCS2D02G050300 // TraesCS1A02G184600 // TraesCS1B02G192700 // TraesCS2D02G276000 // TraesCS7D02G257300 // TraesCS7B02G153100 // TraesCS2B02G294500 // TraesCS2A02G050600 // TraesCS7A02G257100 // TraesCS2A02G277100 // TraesCS2B02G063900 // TraesCS1D02G192100
GO:0022622 P root system development 12 60 6201 85761 0.0011 0.015 // TraesCS2D02G050300 // TraesCS1A02G184600 // TraesCS1B02G192700 // TraesCS2D02G276000 // TraesCS7D02G257300 // TraesCS7B02G153100 // TraesCS2B02G294500 // TraesCS2A02G050600 // TraesCS7A02G257100 // TraesCS2A02G277100 // TraesCS2B02G063900 // TraesCS1D02G192100
GO:0009611 P response to wounding 10 60 4601 85761 0.0013 0.018 // TraesCS2D02G050300 // TraesCS1B02G192700 // TraesCS2D02G276000 // TraesCS7D02G257300 // TraesCS7B02G153100 // TraesCS2B02G294500 // TraesCS2A02G050600 // TraesCS7A02G257100 // TraesCS2A02G277100 // TraesCS2B02G063900
GO:0006364 P rRNA processing 5 60 1185 85761 0.0015 0.021 // TraesCS2D02G239700 // TraesCS2A02G226800 // TraesCS7D02G268300 // TraesCS7B02G166000 // TraesCS7A02G266500
GO:0006090 P pyruvate metabolic process 6 60 1770 85761 0.0015 0.021 // TraesCS7A02G485300 // TraesCS7A02G266500 // TraesCS7D02G268300 // TraesCS7D02G472600 // TraesCS7B02G388800 // TraesCS7B02G166000
GO:0016072 P rRNA metabolic process 5 60 1211 85761 0.0016 0.022 // TraesCS2D02G239700 // TraesCS2A02G226800 // TraesCS7D02G268300 // TraesCS7B02G166000 // TraesCS7A02G266500
GO:0006644 P phospholipid metabolic process 6 60 1847 85761 0.0019 0.025 // TraesCS7A02G485300 // TraesCS7A02G266500 // TraesCS7D02G268300 // TraesCS7D02G472600 // TraesCS7B02G388800 // TraesCS7B02G166000
GO:0048316 P seed development 12 60 6660 85761 0.002 0.027 // TraesCS2D02G050300 // TraesCS1A02G184600 // TraesCS1B02G192700 // TraesCS2D02G276000 // TraesCS7D02G257300 // TraesCS7B02G153100 // TraesCS2B02G294500 // TraesCS2A02G050600 // TraesCS7A02G257100 // TraesCS2A02G277100 // TraesCS2B02G063900 // TraesCS1D02G192100
GO:0007154 P cell communication 21 60 15984 85761 0.002 0.027 // TraesCS1A02G184600 // TraesCS2D02G050300 // TraesCS4D02G041200 // TraesCS5B02G263800 // TraesCS5B02G131200 // TraesCS5D02G139000 // TraesCS5A02G134500 // TraesCS1B02G192700 // TraesCS2D02G276000 // TraesCS7D02G257300 // TraesCS7B02G153100 // TraesCS4B02G043700 // TraesCS2B02G294500 // TraesCS2A02G050600 // TraesCS7A02G257100 // Trae…
GO:0019684 P photosynthesis, light reaction 5 60 1315 85761 0.0023 0.03 // TraesCS2D02G239700 // TraesCS2A02G226800 // TraesCS7D02G268300 // TraesCS7B02G166000 // TraesCS7A02G266500
GO:0008299 P isoprenoid biosynthetic process 6 60 1928 85761 0.0023 0.03 // TraesCS7A02G485300 // TraesCS7A02G266500 // TraesCS7D02G268300 // TraesCS7D02G472600 // TraesCS7B02G388800 // TraesCS7B02G166000
GO:0010154 P fruit development 12 60 6845 85761 0.0025 0.032 // TraesCS2D02G050300 // TraesCS1A02G184600 // TraesCS1B02G192700 // TraesCS2D02G276000 // TraesCS7D02G257300 // TraesCS7B02G153100 // TraesCS2B02G294500 // TraesCS2A02G050600 // TraesCS7A02G257100 // TraesCS2A02G277100 // TraesCS2B02G063900 // TraesCS1D02G192100
GO:0006720 P isoprenoid metabolic process 6 60 2047 85761 0.0031 0.039 // TraesCS7A02G485300 // TraesCS7A02G266500 // TraesCS7D02G268300 // TraesCS7D02G472600 // TraesCS7B02G388800 // TraesCS7B02G166000
GO:0051716 P cellular response to stimulus 24 60 20324 85761 0.0037 0.046 // TraesCS2D02G313000 // TraesCS2D02G050300 // TraesCS7B02G153100 // TraesCS7A02G257100 // TraesCS5D02G272100 // TraesCS2B02G333300 // TraesCS1B02G192700 // TraesCS7D02G257300 // TraesCS2B02G294500 // TraesCS5A02G134500 // TraesCS2B02G063900 // TraesCS1D02G192100 // TraesCS5D02G139000 // TraesCS2D02G276000 // TraesCS4B02G04…
GO:0030154 P cell differentiation 12 60 7284 85761 0.0042 0.051 // TraesCS2D02G050300 // TraesCS1A02G184600 // TraesCS1B02G192700 // TraesCS2D02G276000 // TraesCS7D02G257300 // TraesCS7B02G153100 // TraesCS2B02G294500 // TraesCS2A02G050600 // TraesCS7A02G257100 // TraesCS2A02G277100 // TraesCS2B02G063900 // TraesCS1D02G192100
GO:0071310 P cellular response to organic substance 15 60 10300 85761 0.0042 0.051 // TraesCS1A02G184600 // TraesCS2D02G050300 // TraesCS5B02G131200 // TraesCS5D02G139000 // TraesCS5A02G134500 // TraesCS1B02G192700 // TraesCS2D02G276000 // TraesCS7D02G257300 // TraesCS7B02G153100 // TraesCS2B02G294500 // TraesCS2A02G050600 // TraesCS7A02G257100 // TraesCS2A02G277100 // TraesCS2B02G063900 // Traes…
GO:0009653 P anatomical structure morphogenesis 15 60 10401 85761 0.0046 0.056 // TraesCS2D02G050300 // TraesCS7B02G388800 // TraesCS1A02G184600 // TraesCS1B02G192700 // TraesCS2D02G276000 // TraesCS7D02G257300 // TraesCS7B02G153100 // TraesCS2A02G277100 // TraesCS2B02G294500 // TraesCS2A02G050600 // TraesCS7A02G257100 // TraesCS7D02G472600 // TraesCS7A02G485300 // TraesCS2B02G063900 // TraesCS1D…
GO:0040007 P growth 12 60 7381 85761 0.0046 0.056 // TraesCS2D02G050300 // TraesCS1A02G184600 // TraesCS1B02G192700 // TraesCS2D02G276000 // TraesCS7D02G257300 // TraesCS7B02G153100 // TraesCS2B02G294500 // TraesCS2A02G050600 // TraesCS7A02G257100 // TraesCS2A02G277100 // TraesCS2B02G063900 // TraesCS1D02G192100
GO:0034470 P ncRNA processing 5 60 1593 85761 0.0052 0.062 // TraesCS2D02G239700 // TraesCS2A02G226800 // TraesCS7D02G268300 // TraesCS7B02G166000 // TraesCS7A02G266500
GO:0007165 P signal transduction 18 60 13882 85761 0.0055 0.065 // TraesCS1A02G184600 // TraesCS2D02G050300 // TraesCS4D02G041200 // TraesCS5B02G131200 // TraesCS5D02G139000 // TraesCS5A02G134500 // TraesCS1B02G192700 // TraesCS2D02G276000 // TraesCS7D02G257300 // TraesCS7B02G153100 // TraesCS4B02G043700 // TraesCS2B02G294500 // TraesCS2A02G050600 // TraesCS7A02G257100 // TraesCS2A02G277100 // Tr…
GO:0042254 P ribosome biogenesis 5 60 1625 85761 0.0057 0.067 // TraesCS2D02G239700 // TraesCS2A02G226800 // TraesCS7D02G268300 // TraesCS7B02G166000 // TraesCS7A02G266500
GO:0099402 P plant organ development 15 60 10673 85761 0.0058 0.068 // TraesCS1A02G184600 // TraesCS2D02G050300 // TraesCS5B02G131200 // TraesCS5D02G139000 // TraesCS5A02G134500 // TraesCS1B02G192700 // TraesCS2D02G276000 // TraesCS7D02G257300 // TraesCS7B02G153100 // TraesCS2B02G294500 // TraesCS2A02G050600 // TraesCS7A02G257100 // TraesCS2A02G277100 // TraesCS2B02G063900 // TraesCS1D02G192100
GO:0044700 P single organism signaling 18 60 14083 85761 0.0064 0.074 // TraesCS1A02G184600 // TraesCS2D02G050300 // TraesCS4D02G041200 // TraesCS5B02G131200 // TraesCS5D02G139000 // TraesCS5A02G134500 // TraesCS1B02G192700 // TraesCS2D02G276000 // TraesCS7D02G257300 // TraesCS7B02G153100 // TraesCS4B02G043700 // TraesCS2B02G294500 // TraesCS2A02G050600 // TraesCS7A02G257100 // TraesCS2A02G277100…
GO:0023052 P signaling 18 60 14095 85761 0.0064 0.074 // TraesCS1A02G184600 // TraesCS2D02G050300 // TraesCS4D02G041200 // TraesCS5B02G131200 // TraesCS5D02G139000 // TraesCS5A02G134500 // TraesCS1B02G192700 // TraesCS2D02G276000 // TraesCS7D02G257300 // TraesCS7B02G153100 // TraesCS4B02G043700 // TraesCS2B02G294500 // TraesCS2A02G050600 // TraesCS7A02G257100 // TraesCS2A02G277100 // TraesCS2B02G…
GO:0006461 P protein complex assembly 8 60 4110 85761 0.0077 0.087 // TraesCS2B02G333300 // TraesCS2D02G313000 // TraesCS7A02G266500 // TraesCS2A02G226800 // TraesCS7D02G268300 // TraesCS2D02G239700 // TraesCS2A02G314800 // TraesCS7B02G166000
GO:0070271 P protein complex biogenesis 8 60 4146 85761 0.0081 0.091 // TraesCS2B02G333300 // TraesCS2D02G313000 // TraesCS7A02G266500 // TraesCS2A02G226800 // TraesCS7D02G268300 // TraesCS2D02G239700 // TraesCS2A02G314800 // TraesCS7B02G166000
GO:0034622 P cellular macromolecular complex assembly 8 60 4165 85761 0.0083 0.093 // TraesCS2B02G333300 // TraesCS2D02G313000 // TraesCS7A02G266500 // TraesCS2A02G226800 // TraesCS7D02G268300 // TraesCS2D02G239700 // TraesCS2A02G314800 // TraesCS7B02G166000
GO:0061024 P membrane organization 8 60 4217 85761 0.0089 0.099 // TraesCS1A02G184600 // TraesCS1B02G192700 // TraesCS7A02G266500 // TraesCS2A02G226800 // TraesCS7D02G268300 // TraesCS2D02G239700 // TraesCS1D02G192100 // TraesCS7B02G166000
GO:0071822 P protein complex subunit organization 8 60 4230 85761 0.0091 0.1 // TraesCS2B02G333300 // TraesCS2D02G313000 // TraesCS7A02G266500 // TraesCS2A02G226800 // TraesCS7D02G268300 // TraesCS2D02G239700 // TraesCS2A02G314800 // TraesCS7B02G166000
GO:0015979 P photosynthesis 5 60 1877 85761 0.01 0.11 // TraesCS2D02G239700 // TraesCS2A02G226800 // TraesCS7D02G268300 // TraesCS7B02G166000 // TraesCS7A02G266500
GO:0022613 P ribonucleoprotein complex biogenesis 5 60 1885 85761 0.01 0.11 // TraesCS2D02G239700 // TraesCS2A02G226800 // TraesCS7D02G268300 // TraesCS7B02G166000 // TraesCS7A02G266500
GO:0006396 P RNA processing 8 60 4365 85761 0.011 0.12 // TraesCS6A02G314100 // TraesCS7A02G266500 // TraesCS6D02G293400 // TraesCS2A02G226800 // TraesCS6B02G344100 // TraesCS2D02G239700 // TraesCS7D02G268300 // TraesCS7B02G166000
GO:0034660 P ncRNA metabolic process 5 60 2046 85761 0.014 0.15 // TraesCS2D02G239700 // TraesCS2A02G226800 // TraesCS7D02G268300 // TraesCS7B02G166000 // TraesCS7A02G266500
GO:0042309 P homoiothermy 6 60 3001 85761 0.018 0.19 // TraesCS6B02G171400 // TraesCS7A02G485300 // TraesCS6A02G143200 // TraesCS6D02G132400 // TraesCS7D02G472600 // TraesCS7B02G388800
GO:0001659 P temperature homeostasis 6 60 3001 85761 0.018 0.19 // TraesCS6B02G171400 // TraesCS7A02G485300 // TraesCS6A02G143200 // TraesCS6D02G132400 // TraesCS7D02G472600 // TraesCS7B02G388800
GO:0048871 P multicellular organismal homeostasis 6 60 3030 85761 0.019 0.2 // TraesCS6B02G171400 // TraesCS7A02G485300 // TraesCS6A02G143200 // TraesCS6D02G132400 // TraesCS7D02G472600 // TraesCS7B02G388800
GO:0065003 P macromolecular complex assembly 8 60 4856 85761 0.02 0.2 // TraesCS2B02G333300 // TraesCS2D02G313000 // TraesCS7A02G266500 // TraesCS2A02G226800 // TraesCS7D02G268300 // TraesCS2D02G239700 // TraesCS2A02G314800 // TraesCS7B02G166000
GO:0046686 P response to cadmium ion 6 60 3086 85761 0.021 0.21 // TraesCS2D02G276000 // TraesCS7D02G257300 // TraesCS7B02G153100 // TraesCS2B02G294500 // TraesCS7A02G257100 // TraesCS2A02G277100
GO:0048869 P cellular developmental process 12 60 9509 85761 0.03 0.31 // TraesCS2D02G050300 // TraesCS1A02G184600 // TraesCS1B02G192700 // TraesCS2D02G276000 // TraesCS7D02G257300 // TraesCS7B02G153100 // TraesCS2B02G294500 // TraesCS2A02G050600 // TraesCS7A02G257100 // TraesCS2A02G277100 // TraesCS2B02G063900 // TraesCS1D02G192100
GO:0048731 P system development 18 60 16520 85761 0.031 0.31 // TraesCS1A02G184600 // TraesCS2D02G050300 // TraesCS5B02G131200 // TraesCS7B02G388800 // TraesCS5D02G139000 // TraesCS5A02G134500 // TraesCS1B02G192700 // TraesCS2D02G276000 // TraesCS7D02G257300 // TraesCS7B02G153100 // TraesCS2A02G277100 // TraesCS2B02G294500 // TraesCS2A02G050600 // TraesCS7A02G257100 // TraesCS7D02G472600 // Traes…
GO:0006970 P response to osmotic stress 10 60 7369 85761 0.031 0.31 // TraesCS2D02G050300 // TraesCS1B02G192700 // TraesCS2D02G276000 // TraesCS7D02G257300 // TraesCS7B02G153100 // TraesCS2B02G294500 // TraesCS2A02G050600 // TraesCS7A02G257100 // TraesCS2A02G277100 // TraesCS2B02G063900
GO:0044249 P cellular biosynthetic process 29 60 30853 85761 0.033 0.33 // TraesCS2D02G050300 // TraesCS7B02G153100 // TraesCS6B02G344100 // TraesCS7A02G257100 // TraesCS7A02G485300 // TraesCS6A02G143200 // TraesCS1B02G192700 // TraesCS7D02G257300 // TraesCS6D02G293400 // TraesCS2B02G294500 // TraesCS5A02G134500 // TraesCS2B02G063900 // TraesCS1D02G192100 // TraesCS7B02G166000 // TraesCS6B02G1714…
GO:0050826 P response to freezing 6 60 3580 85761 0.039 0.38 // TraesCS6B02G171400 // TraesCS7A02G485300 // TraesCS6A02G143200 // TraesCS6D02G132400 // TraesCS7D02G472600 // TraesCS7B02G388800
GO:0044802 P single-organism membrane organization 5 60 2711 85761 0.041 0.4 // TraesCS2D02G239700 // TraesCS2A02G226800 // TraesCS7D02G268300 // TraesCS7B02G166000 // TraesCS7A02G266500
GO:1901576 P organic substance biosynthetic process 29 60 31446 85761 0.043 0.41 // TraesCS2D02G050300 // TraesCS7B02G153100 // TraesCS6B02G344100 // TraesCS7A02G257100 // TraesCS7A02G485300 // TraesCS6A02G143200 // TraesCS1B02G192700 // TraesCS7D02G257300 // TraesCS6D02G293400 // TraesCS2B02G294500 // TraesCS5A02G134500 // TraesCS2B02G063900 // TraesCS1D02G192100 // TraesCS7B02G166000 // TraesCS…
GO:0009628 P response to abiotic stimulus 21 60 21261 85761 0.05 0.48 // TraesCS6B02G171400 // TraesCS2D02G050300 // TraesCS6A02G143200 // TraesCS5B02G263800 // TraesCS7B02G388800 // TraesCS1A02G184600 // TraesCS1B02G192700 // TraesCS2D02G276000 // TraesCS7D02G257300 // TraesCS7B02G153100 // TraesCS2A02G277100 // TraesCS2B02G294500 // TraesCS6D02G132400 // TraesCS2A02G050600 // TraesCS7A02G257100…
GO:0044710 P single-organism metabolic process 26 60 27869 85761 0.051 0.49 // TraesCS2D02G050300 // TraesCS7B02G153100 // TraesCS6B02G344100 // TraesCS7A02G257100 // TraesCS7A02G485300 // TraesCS1B02G192700 // TraesCS7D02G257300 // TraesCS6D02G293400 // TraesCS2B02G294500 // TraesCS5A02G134500 // TraesCS2B02G063900 // TraesCS1D02G192100 // TraesCS7B02G166000 // TraesCS5D02G139000 // TraesCS2D02G…
GO:0090407 P organophosphate biosynthetic process 6 60 3847 85761 0.052 0.49 // TraesCS7A02G485300 // TraesCS7A02G266500 // TraesCS7D02G268300 // TraesCS7D02G472600 // TraesCS7B02G388800 // TraesCS7B02G166000
GO:0006950 P response to stress 27 60 29274 85761 0.053 0.49 // TraesCS2D02G313000 // TraesCS2D02G050300 // TraesCS7B02G153100 // TraesCS6B02G344100 // TraesCS7A02G257100 // TraesCS7A02G485300 // TraesCS5D02G272100 // TraesCS2B02G333300 // TraesCS6A02G143200 // TraesCS1B02G192700 // TraesCS7D02G257300 // TraesCS6D02G293400 // TraesCS2B02G294500 // TraesCS2B02G063900 // TraesCS1D02G192100 // Traes…
GO:0009791 P post-embryonic development 15 60 14295 85761 0.065 0.6 // TraesCS2D02G050300 // TraesCS7B02G388800 // TraesCS1A02G184600 // TraesCS1B02G192700 // TraesCS2D02G276000 // TraesCS7D02G257300 // TraesCS7B02G153100 // TraesCS2A02G277100 // TraesCS2B02G294500 // TraesCS2A02G050600 // TraesCS7A02G257100 // TraesCS7D02G472600 // TraesCS7A02G485300 // TraesCS2B02G063900 // TraesCS1D02G192100
GO:0009058 P biosynthetic process 29 60 32675 85761 0.068 0.63 // TraesCS2D02G050300 // TraesCS7B02G153100 // TraesCS6B02G344100 // TraesCS7A02G257100 // TraesCS7A02G485300 // TraesCS6A02G143200 // TraesCS1B02G192700 // TraesCS7D02G257300 // TraesCS6D02G293400 // TraesCS2B02G294500 // TraesCS5A02G134500 // TraesCS2B02G063900 // TraesCS1D02G192100 // TraesCS7B02G166000 // TraesCS6B02G171400 // Tra…
GO:0051186 P cofactor metabolic process 6 60 4166 85761 0.071 0.65 // TraesCS7A02G485300 // TraesCS7A02G266500 // TraesCS7D02G268300 // TraesCS7D02G472600 // TraesCS7B02G388800 // TraesCS7B02G166000
GO:0043623 P cellular protein complex assembly 5 60 3207 85761 0.074 0.67 // TraesCS2D02G239700 // TraesCS2A02G226800 // TraesCS7D02G268300 // TraesCS7B02G166000 // TraesCS7A02G266500
GO:0010038 P response to metal ion 6 60 4300 85761 0.08 0.72 // TraesCS2D02G276000 // TraesCS7D02G257300 // TraesCS7B02G153100 // TraesCS2B02G294500 // TraesCS7A02G257100 // TraesCS2A02G277100
GO:0009725 P response to hormone 15 60 14710 85761 0.079 0.72 // TraesCS1A02G184600 // TraesCS2D02G050300 // TraesCS5B02G131200 // TraesCS5D02G139000 // TraesCS5A02G134500 // TraesCS1B02G192700 // TraesCS2D02G276000 // TraesCS7D02G257300 // TraesCS7B02G153100 // TraesCS2B02G294500 // TraesCS2A02G050600 // TraesCS7A02G257100 // TraesCS2A02G277100 // TraesCS2B02G063900 // TraesCS1D02G192100
GO:0006091 P generation of precursor metabolites and energy 5 60 3330 85761 0.083 0.74 // TraesCS2D02G239700 // TraesCS2A02G226800 // TraesCS7D02G268300 // TraesCS7B02G166000 // TraesCS7A02G266500
GO:0050896 P response to stimulus 33 60 39029 85761 0.089 0.79 // TraesCS2D02G313000 // TraesCS2D02G050300 // TraesCS7B02G153100 // TraesCS6B02G344100 // TraesCS7A02G257100 // TraesCS7A02G485300 // TraesCS5D02G272100 // TraesCS2B02G333300 // TraesCS6A02G143200 // TraesCS1B02G192700 // TraesCS7D02G257300 // TraesCS6D02G293400 // TraesCS2B02G294500 // TraesCS5A02G134500 // TraesCS2B02G063900 // Tra…
GO:0048608 P reproductive structure development 12 60 11435 85761 0.096 0.84 // TraesCS2D02G050300 // TraesCS1A02G184600 // TraesCS1B02G192700 // TraesCS2D02G276000 // TraesCS7D02G257300 // TraesCS7B02G153100 // TraesCS2B02G294500 // TraesCS2A02G050600 // TraesCS7A02G257100 // TraesCS2A02G277100 // TraesCS2B02G063900 // TraesCS1D02G192100
GO:0061458 P reproductive system development 12 60 11435 85761 0.096 0.84 // TraesCS2D02G050300 // TraesCS1A02G184600 // TraesCS1B02G192700 // TraesCS2D02G276000 // TraesCS7D02G257300 // TraesCS7B02G153100 // TraesCS2B02G294500 // TraesCS2A02G050600 // TraesCS7A02G257100 // TraesCS2A02G277100 // TraesCS2B02G063900 // TraesCS1D02G192100
GO:0022607 P cellular component assembly 8 60 6878 85761 0.11 0.92 // TraesCS2B02G333300 // TraesCS2D02G313000 // TraesCS7A02G266500 // TraesCS2A02G226800 // TraesCS7D02G268300 // TraesCS2D02G239700 // TraesCS2A02G314800 // TraesCS7B02G166000
GO:0044707 P single-multicellular organism process 21 60 23276 85761 0.11 0.97 // TraesCS6B02G171400 // TraesCS2D02G050300 // TraesCS6A02G143200 // TraesCS5B02G131200 // TraesCS7B02G388800 // TraesCS5D02G139000 // TraesCS5A02G134500 // TraesCS1B02G192700 // TraesCS2D02G276000 // TraesCS7D02G257300 // TraesCS7B02G153100 // TraesCS2A02G277100 // TraesCS2B02G294500 // TraesCS1A02G184600 // TraesCS6D…
GO:0009719 P response to endogenous stimulus 15 60 15578 85761 0.12 1 // TraesCS1A02G184600 // TraesCS2D02G050300 // TraesCS5B02G131200 // TraesCS5D02G139000 // TraesCS5A02G134500 // TraesCS1B02G192700 // TraesCS2D02G276000 // TraesCS7D02G257300 // TraesCS7B02G153100 // TraesCS2B02G294500 // TraesCS2A02G050600 // TraesCS7A02G257100 // TraesCS2A02G277100 // TraesCS2B02G063900 // TraesCS1D02G192100
GO:0080090 P regulation of primary metabolic process 5 60 16181 85761 0.99 1 // TraesCS2A02G226800 // TraesCS6B02G171400 // TraesCS6D02G132400 // TraesCS6A02G143200 // TraesCS2D02G239700
GO:1901360 P organic cyclic compound metabolic process 17 60 27558 85761 0.78 1 // TraesCS2B02G333300 // TraesCS6A02G314100 // TraesCS2A02G226800 // TraesCS2D02G313000 // TraesCS7A02G485300 // TraesCS6A02G143200 // TraesCS7A02G266500 // TraesCS6D02G293400 // TraesCS7D02G268300 // TraesCS6B02G171400 // TraesCS6B02G344100 // TraesCS2D02G239700 // TraesCS7D02G472600 // TraesCS6D02G132400 // TraesCS7…
GO:0032774 P RNA biosynthetic process 5 60 13296 85761 0.97 1 // TraesCS2A02G226800 // TraesCS6B02G171400 // TraesCS6D02G132400 // TraesCS6A02G143200 // TraesCS2D02G239700
GO:0000003 P reproduction 12 60 15261 85761 0.38 1 // TraesCS2D02G050300 // TraesCS1A02G184600 // TraesCS1B02G192700 // TraesCS2D02G276000 // TraesCS7D02G257300 // TraesCS7B02G153100 // TraesCS2B02G294500 // TraesCS2A02G050600 // TraesCS7A02G257100 // TraesCS2A02G277100 // TraesCS2B02G063900 // TraesCS1D02G192100
GO:0010467 P gene expression 11 60 19933 85761 0.85 1 // TraesCS6A02G314100 // TraesCS6B02G171400 // TraesCS6A02G143200 // TraesCS7A02G266500 // TraesCS6D02G293400 // TraesCS7D02G268300 // TraesCS2A02G226800 // TraesCS6B02G344100 // TraesCS2D02G239700 // TraesCS6D02G132400 // TraesCS7B02G166000
GO:0060255 P regulation of macromolecule metabolic process 5 60 15862 85761 0.99 1 // TraesCS2A02G226800 // TraesCS6B02G171400 // TraesCS6D02G132400 // TraesCS6A02G143200 // TraesCS2D02G239700
GO:0003006 P developmental process involved in reproduction 12 60 13497 85761 0.23 1 // TraesCS2D02G050300 // TraesCS1A02G184600 // TraesCS1B02G192700 // TraesCS2D02G276000 // TraesCS7D02G257300 // TraesCS7B02G153100 // TraesCS2B02G294500 // TraesCS2A02G050600 // TraesCS7A02G257100 // TraesCS2A02G277100 // TraesCS2B02G063900 // TraesCS1D02G192100
GO:2001141 P regulation of RNA biosynthetic process 5 60 11903 85761 0.93 1 // TraesCS2A02G226800 // TraesCS6B02G171400 // TraesCS6D02G132400 // TraesCS6A02G143200 // TraesCS2D02G239700
GO:0010035 P response to inorganic substance 9 60 10992 85761 0.36 1 // TraesCS5B02G263800 // TraesCS2D02G276000 // TraesCS7D02G257300 // TraesCS7B02G153100 // TraesCS2B02G294500 // TraesCS7A02G257100 // TraesCS2A02G277100 // TraesCS5D02G272100 // TraesCS5A02G264500
GO:0010033 P response to organic substance 15 60 18902 85761 0.34 1 // TraesCS1A02G184600 // TraesCS2D02G050300 // TraesCS5B02G131200 // TraesCS5D02G139000 // TraesCS5A02G134500 // TraesCS1B02G192700 // TraesCS2D02G276000 // TraesCS7D02G257300 // TraesCS7B02G153100 // TraesCS2B02G294500 // TraesCS2A02G050600 // TraesCS7A02G257100 // TraesCS2A02G277100 // TraesCS2B02G063900 // TraesCS1D02G192100
GO:0046483 P heterocycle metabolic process 17 60 25227 85761 0.62 1 // TraesCS2B02G333300 // TraesCS6A02G314100 // TraesCS2A02G226800 // TraesCS2D02G313000 // TraesCS7A02G485300 // TraesCS6A02G143200 // TraesCS7A02G266500 // TraesCS6D02G293400 // TraesCS7D02G268300 // TraesCS6B02G171400 // TraesCS6B02G344100 // TraesCS2D02G239700 // TraesCS7D02G472600 // TraesCS6D02G132400 // TraesCS7B02G388800 /…
GO:0044702 P single organism reproductive process 12 60 13681 85761 0.24 1 // TraesCS2D02G050300 // TraesCS1A02G184600 // TraesCS1B02G192700 // TraesCS2D02G276000 // TraesCS7D02G257300 // TraesCS7B02G153100 // TraesCS2B02G294500 // TraesCS2A02G050600 // TraesCS7A02G257100 // TraesCS2A02G277100 // TraesCS2B02G063900 // TraesCS1D02G192100
GO:1901564 P organonitrogen compound metabolic process 12 60 13333 85761 0.21 1 // TraesCS6A02G314100 // TraesCS6B02G171400 // TraesCS7A02G485300 // TraesCS6A02G143200 // TraesCS7A02G266500 // TraesCS6D02G293400 // TraesCS7D02G268300 // TraesCS6B02G344100 // TraesCS7D02G472600 // TraesCS6D02G132400 // TraesCS7B02G388800 // TraesCS7B02G166000
GO:1901566 P organonitrogen compound biosynthetic process 9 60 9493 85761 0.22 1 // TraesCS6A02G314100 // TraesCS6B02G171400 // TraesCS7A02G485300 // TraesCS6A02G143200 // TraesCS6D02G293400 // TraesCS6B02G344100 // TraesCS7D02G472600 // TraesCS6D02G132400 // TraesCS7B02G388800
GO:0019637 P organophosphate metabolic process 6 60 5805 85761 0.22 1 // TraesCS7A02G485300 // TraesCS7A02G266500 // TraesCS7D02G268300 // TraesCS7D02G472600 // TraesCS7B02G388800 // TraesCS7B02G166000
GO:0019438 P aromatic compound biosynthetic process 8 60 17826 85761 0.95 1 // TraesCS6B02G171400 // TraesCS7A02G485300 // TraesCS6A02G143200 // TraesCS2A02G226800 // TraesCS6D02G132400 // TraesCS2D02G239700 // TraesCS7D02G472600 // TraesCS7B02G388800
GO:0050789 P regulation of biological process 23 60 30871 85761 0.4 1 // TraesCS2D02G050300 // TraesCS7B02G153100 // TraesCS7A02G257100 // TraesCS6A02G143200 // TraesCS1B02G192700 // TraesCS7D02G257300 // TraesCS2B02G294500 // TraesCS5A02G134500 // TraesCS2B02G063900 // TraesCS1D02G192100 // TraesCS6B02G171400 // TraesCS5D02G139000 // TraesCS2D02G276000 // TraesCS4B02G043700 // TraesCS5B02G131200…
GO:0097659 P nucleic acid-templated transcription 5 60 13260 85761 0.97 1 // TraesCS2A02G226800 // TraesCS6B02G171400 // TraesCS6D02G132400 // TraesCS6A02G143200 // TraesCS2D02G239700
GO:1901362 P organic cyclic compound biosynthetic process 8 60 18790 85761 0.97 1 // TraesCS6B02G171400 // TraesCS7A02G485300 // TraesCS6A02G143200 // TraesCS2A02G226800 // TraesCS6D02G132400 // TraesCS2D02G239700 // TraesCS7D02G472600 // TraesCS7B02G388800
GO:0065007 P biological regulation 26 60 35465 85761 0.43 1 // TraesCS2D02G050300 // TraesCS7B02G153100 // TraesCS7A02G257100 // TraesCS7A02G485300 // TraesCS6A02G143200 // TraesCS1B02G192700 // TraesCS7D02G257300 // TraesCS2B02G294500 // TraesCS5A02G134500 // TraesCS2B02G063900 // TraesCS1D02G192100 // TraesCS6B02G171400 // TraesCS5D02G139000 // TraesCS2D02G276000 // TraesCS4B02G043700 // TraesC…
GO:0065008 P regulation of biological quality 6 60 11825 85761 0.85 1 // TraesCS6B02G171400 // TraesCS7A02G485300 // TraesCS6A02G143200 // TraesCS6D02G132400 // TraesCS7D02G472600 // TraesCS7B02G388800
GO:0018130 P heterocycle biosynthetic process 8 60 17011 85761 0.93 1 // TraesCS6B02G171400 // TraesCS7A02G485300 // TraesCS6A02G143200 // TraesCS2A02G226800 // TraesCS6D02G132400 // TraesCS2D02G239700 // TraesCS7D02G472600 // TraesCS7B02G388800
GO:0006810 P transport 9 60 16882 85761 0.86 1 // TraesCS6B02G331700 // TraesCS7A02G485300 // TraesCS5D02G139000 // TraesCS5B02G131200 // TraesCS6D02G282000 // TraesCS5A02G134500 // TraesCS7D02G472600 // TraesCS7B02G388800 // TraesCS6A02G302500
GO:0009889 P regulation of biosynthetic process 5 60 14389 85761 0.98 1 // TraesCS2A02G226800 // TraesCS6B02G171400 // TraesCS6D02G132400 // TraesCS6A02G143200 // TraesCS2D02G239700
GO:0050794 P regulation of cellular process 23 60 27690 85761 0.19 1 // TraesCS2D02G050300 // TraesCS7B02G153100 // TraesCS7A02G257100 // TraesCS6A02G143200 // TraesCS1B02G192700 // TraesCS7D02G257300 // TraesCS2B02G294500 // TraesCS5A02G134500 // TraesCS2B02G063900 // TraesCS1D02G192100 // TraesCS6B02G171400 // TraesCS5D02G139000 // TraesCS2D02G276000 // TraesCS4B02G043700 // TraesCS5B02G131200 …
GO:0031323 P regulation of cellular metabolic process 5 60 16433 85761 0.99 1 // TraesCS2A02G226800 // TraesCS6B02G171400 // TraesCS6D02G132400 // TraesCS6A02G143200 // TraesCS2D02G239700
GO:0034654 P nucleobase-containing compound biosynthetic process 5 60 14983 85761 0.99 1 // TraesCS2A02G226800 // TraesCS6B02G171400 // TraesCS6D02G132400 // TraesCS6A02G143200 // TraesCS2D02G239700
GO:0034641 P cellular nitrogen compound metabolic process 17 60 27157 85761 0.75 1 // TraesCS2B02G333300 // TraesCS6A02G314100 // TraesCS2A02G226800 // TraesCS2D02G313000 // TraesCS7A02G485300 // TraesCS6A02G143200 // TraesCS7A02G266500 // TraesCS6D02G293400 // TraesCS7D02G268300 // TraesCS6B02G171400 // TraesCS6B02G344100 // TraesCS2D02G239700 // TraesCS7D02G472600 // TraesCS6D02G132400 // Traes…
GO:0051234 P establishment of localization 11 60 17156 85761 0.68 1 // TraesCS6B02G331700 // TraesCS7A02G485300 // TraesCS5D02G139000 // TraesCS2D02G239700 // TraesCS5B02G131200 // TraesCS2A02G226800 // TraesCS6D02G282000 // TraesCS5A02G134500 // TraesCS7D02G472600 // TraesCS7B02G388800 // TraesCS6A02G302500
GO:0016070 P RNA metabolic process 14 60 17938 85761 0.37 1 // TraesCS2B02G333300 // TraesCS6A02G314100 // TraesCS2A02G226800 // TraesCS2D02G313000 // TraesCS6A02G143200 // TraesCS7A02G266500 // TraesCS6D02G293400 // TraesCS7D02G268300 // TraesCS6B02G171400 // TraesCS6B02G344100 // TraesCS2D02G239700 // TraesCS6D02G132400 // TraesCS2A02G314800 // TraesCS7B02G166000
GO:0044271 P cellular nitrogen compound biosynthetic process 8 60 19482 85761 0.98 1 // TraesCS6B02G171400 // TraesCS7A02G485300 // TraesCS6A02G143200 // TraesCS2A02G226800 // TraesCS6D02G132400 // TraesCS2D02G239700 // TraesCS7D02G472600 // TraesCS7B02G388800
GO:0048367 P shoot system development 6 60 8919 85761 0.6 1 // TraesCS7A02G485300 // TraesCS5D02G139000 // TraesCS5B02G131200 // TraesCS5A02G134500 // TraesCS7D02G472600 // TraesCS7B02G388800
GO:0006355 P regulation of transcription, DNA-templated 5 60 11847 85761 0.93 1 // TraesCS2A02G226800 // TraesCS6B02G171400 // TraesCS6D02G132400 // TraesCS6A02G143200 // TraesCS2D02G239700
GO:0006351 P transcription, DNA-templated 5 60 13208 85761 0.96 1 // TraesCS2A02G226800 // TraesCS6B02G171400 // TraesCS6D02G132400 // TraesCS6A02G143200 // TraesCS2D02G239700
GO:0044699 P single-organism process 35 60 50975 85761 0.62 1 // TraesCS2D02G050300 // TraesCS7B02G153100 // TraesCS6B02G344100 // TraesCS7A02G257100 // TraesCS7A02G485300 // TraesCS5D02G272100 // TraesCS6A02G143200 // TraesCS1B02G192700 // TraesCS7D02G257300 // TraesCS6D02G293400 // TraesCS2B02G294500 // TraesCS5A02G134500 // TraesCS2B02G063900 // TraesCS1D02G192100 // TraesCS7B02G166000 // Trae…
GO:0006139 P nucleobase-containing compound metabolic process 14 60 22725 85761 0.75 1 // TraesCS2B02G333300 // TraesCS6A02G314100 // TraesCS2A02G226800 // TraesCS2D02G313000 // TraesCS6A02G143200 // TraesCS7A02G266500 // TraesCS6D02G293400 // TraesCS7D02G268300 // TraesCS6B02G171400 // TraesCS6B02G344100 // TraesCS2D02G239700 // TraesCS6D02G132400 // TraesCS2A02G314800 // TraesCS7B02G166000
GO:0032502 P developmental process 18 60 23141 85761 0.34 1 // TraesCS1A02G184600 // TraesCS2D02G050300 // TraesCS5B02G131200 // TraesCS7B02G388800 // TraesCS5D02G139000 // TraesCS5A02G134500 // TraesCS1B02G192700 // TraesCS2D02G276000 // TraesCS7D02G257300 // TraesCS7B02G153100 // TraesCS2A02G277100 // TraesCS2B02G294500 // TraesCS2A02G050600 // TraesCS7A02G257100 // TraesCS7D02G472600 // TraesC…
GO:0032501 P multicellular organismal process 21 60 24629 85761 0.17 1 // TraesCS6B02G171400 // TraesCS2D02G050300 // TraesCS6A02G143200 // TraesCS5B02G131200 // TraesCS7B02G388800 // TraesCS5D02G139000 // TraesCS5A02G134500 // TraesCS1B02G192700 // TraesCS2D02G276000 // TraesCS7D02G257300 // TraesCS7B02G153100 // TraesCS2A02G277100 // TraesCS2B02G294500 // TraesCS1A02G184600 // TraesCS6D02G13240…
GO:0006725 P cellular aromatic compound metabolic process 17 60 26836 85761 0.73 1 // TraesCS2B02G333300 // TraesCS6A02G314100 // TraesCS2A02G226800 // TraesCS2D02G313000 // TraesCS7A02G485300 // TraesCS6A02G143200 // TraesCS7A02G266500 // TraesCS6D02G293400 // TraesCS7D02G268300 // TraesCS6B02G171400 // TraesCS6B02G344100 // TraesCS2D02G239700 // TraesCS7D02G472600 // TraesCS6D02G132400 // Traes…
GO:1903506 P regulation of nucleic acid-templated transcription 5 60 11900 85761 0.93 1 // TraesCS2A02G226800 // TraesCS6B02G171400 // TraesCS6D02G132400 // TraesCS6A02G143200 // TraesCS2D02G239700
GO:0034645 P cellular macromolecule biosynthetic process 11 60 20349 85761 0.87 1 // TraesCS2D02G239700 // TraesCS6B02G171400 // TraesCS6A02G143200 // TraesCS5D02G139000 // TraesCS7A02G257100 // TraesCS7D02G257300 // TraesCS7B02G153100 // TraesCS5B02G131200 // TraesCS2A02G226800 // TraesCS6D02G132400 // TraesCS5A02G134500
GO:0009409 P response to cold 9 60 8734 85761 0.15 1 // TraesCS6B02G171400 // TraesCS7A02G485300 // TraesCS6A02G143200 // TraesCS7B02G388800 // TraesCS1A02G184600 // TraesCS1B02G192700 // TraesCS6D02G132400 // TraesCS7D02G472600 // TraesCS1D02G192100
GO:0090304 P nucleic acid metabolic process 14 60 19905 85761 0.54 1 // TraesCS2B02G333300 // TraesCS6A02G314100 // TraesCS2A02G226800 // TraesCS2D02G313000 // TraesCS6A02G143200 // TraesCS7A02G266500 // TraesCS6D02G293400 // TraesCS7D02G268300 // TraesCS6B02G171400 // TraesCS6B02G344100 // TraesCS2D02G239700 // TraesCS6D02G132400 // TraesCS2A02G314800 // TraesCS7B02G166000
GO:1901135 P carbohydrate derivative metabolic process 6 60 7081 85761 0.38 1 // TraesCS7A02G485300 // TraesCS7A02G266500 // TraesCS7D02G268300 // TraesCS7D02G472600 // TraesCS7B02G388800 // TraesCS7B02G166000
GO:0051252 P regulation of RNA metabolic process 5 60 11990 85761 0.94 1 // TraesCS2A02G226800 // TraesCS6B02G171400 // TraesCS6D02G132400 // TraesCS6A02G143200 // TraesCS2D02G239700
GO:0006807 P nitrogen compound metabolic process 17 60 29364 85761 0.87 1 // TraesCS2B02G333300 // TraesCS6A02G314100 // TraesCS2A02G226800 // TraesCS2D02G313000 // TraesCS7A02G485300 // TraesCS6A02G143200 // TraesCS7A02G266500 // TraesCS6D02G293400 // TraesCS7D02G268300 // TraesCS6B02G171400 // TraesCS6B02G344100 // TraesCS2D02G239700 // TraesCS7D02G472600 // TraesCS6D02G132400 // TraesCS7B02G38…
GO:0031326 P regulation of cellular biosynthetic process 5 60 13821 85761 0.97 1 // TraesCS2A02G226800 // TraesCS6B02G171400 // TraesCS6D02G132400 // TraesCS6A02G143200 // TraesCS2D02G239700
GO:0042592 P homeostatic process 6 60 7067 85761 0.37 1 // TraesCS6B02G171400 // TraesCS7A02G485300 // TraesCS6A02G143200 // TraesCS6D02G132400 // TraesCS7D02G472600 // TraesCS7B02G388800
GO:0007275 P multicellular organism development 18 60 20549 85761 0.17 1 // TraesCS1A02G184600 // TraesCS2D02G050300 // TraesCS5B02G131200 // TraesCS7B02G388800 // TraesCS5D02G139000 // TraesCS5A02G134500 // TraesCS1B02G192700 // TraesCS2D02G276000 // TraesCS7D02G257300 // TraesCS7B02G153100 // TraesCS2A02G277100 // TraesCS2B02G294500 // TraesCS2A02G050600 // TraesCS7A02G257100 // TraesCS7D02G472…
GO:2000112 P regulation of cellular macromolecule biosynthetic process 5 60 12835 85761 0.96 1 // TraesCS2A02G226800 // TraesCS6B02G171400 // TraesCS6D02G132400 // TraesCS6A02G143200 // TraesCS2D02G239700
GO:0010556 P regulation of macromolecule biosynthetic process 5 60 12897 85761 0.96 1 // TraesCS2A02G226800 // TraesCS6B02G171400 // TraesCS6D02G132400 // TraesCS6A02G143200 // TraesCS2D02G239700
GO:0010468 P regulation of gene expression 5 60 13706 85761 0.97 1 // TraesCS2A02G226800 // TraesCS6B02G171400 // TraesCS6D02G132400 // TraesCS6A02G143200 // TraesCS2D02G239700
GO:0019219 P regulation of nucleobase-containing compound metabolic process 5 60 12393 85761 0.95 1 // TraesCS2A02G226800 // TraesCS6B02G171400 // TraesCS6D02G132400 // TraesCS6A02G143200 // TraesCS2D02G239700
GO:0044767 P single-organism developmental process 18 60 22628 85761 0.31 1 // TraesCS1A02G184600 // TraesCS2D02G050300 // TraesCS5B02G131200 // TraesCS7B02G388800 // TraesCS5D02G139000 // TraesCS5A02G134500 // TraesCS1B02G192700 // TraesCS2D02G276000 // TraesCS7D02G257300 // TraesCS7B02G153100 // TraesCS2A02G277100 // TraesCS2B02G294500 // TraesCS2A02G050600 // TraesCS7A02G257100 // TraesCS7D02G…
GO:0022414 P reproductive process 12 60 15247 85761 0.38 1 // TraesCS2D02G050300 // TraesCS1A02G184600 // TraesCS1B02G192700 // TraesCS2D02G276000 // TraesCS7D02G257300 // TraesCS7B02G153100 // TraesCS2B02G294500 // TraesCS2A02G050600 // TraesCS7A02G257100 // TraesCS2A02G277100 // TraesCS2B02G063900 // TraesCS1D02G192100
GO:0009059 P macromolecule biosynthetic process 11 60 20720 85761 0.89 1 // TraesCS2D02G239700 // TraesCS6B02G171400 // TraesCS6A02G143200 // TraesCS5D02G139000 // TraesCS7A02G257100 // TraesCS7D02G257300 // TraesCS7B02G153100 // TraesCS5B02G131200 // TraesCS2A02G226800 // TraesCS6D02G132400 // TraesCS5A02G134500
GO:0044763 P single-organism cellular process 32 60 40376 85761 0.2 1 // TraesCS2D02G050300 // TraesCS7B02G153100 // TraesCS6B02G344100 // TraesCS7A02G257100 // TraesCS7A02G485300 // TraesCS5D02G272100 // TraesCS1B02G192700 // TraesCS7D02G257300 // TraesCS6D02G293400 // TraesCS2B02G294500 // TraesCS5A02G134500 // TraesCS2B02G063900 // TraesCS1D02G192100 // TraesCS7B02G166000 // TraesCS5D02G139000…
GO:0051171 P regulation of nitrogen compound metabolic process 5 60 13256 85761 0.97 1 // TraesCS2A02G226800 // TraesCS6B02G171400 // TraesCS6D02G132400 // TraesCS6A02G143200 // TraesCS2D02G239700
GO:0042221 P response to chemical 18 60 23546 85761 0.38 1 // TraesCS1A02G184600 // TraesCS2D02G050300 // TraesCS5B02G263800 // TraesCS5B02G131200 // TraesCS5D02G139000 // TraesCS5A02G134500 // TraesCS1B02G192700 // TraesCS2D02G276000 // TraesCS7D02G257300 // TraesCS7B02G153100 // TraesCS2B02G294500 // TraesCS2A02G050600 // TraesCS7A02G257100 // TraesCS2A02G277100 // TraesCS2B02G063900 // TraesCS…
GO:0019222 P regulation of metabolic process 5 60 18524 85761 1 1 // TraesCS2A02G226800 // TraesCS6B02G171400 // TraesCS6D02G132400 // TraesCS6A02G143200 // TraesCS2D02G239700
GO:0051179 P localization 11 60 18699 85761 0.79 1 // TraesCS6B02G331700 // TraesCS7A02G485300 // TraesCS5D02G139000 // TraesCS2D02G239700 // TraesCS5B02G131200 // TraesCS2A02G226800 // TraesCS6D02G282000 // TraesCS5A02G134500 // TraesCS7D02G472600 // TraesCS7B02G388800 // TraesCS6A02G302500
GO:1901700 P response to oxygen-containing compound 6 60 17327 85761 0.99 1 // TraesCS5B02G263800 // TraesCS7D02G257300 // TraesCS7B02G153100 // TraesCS7A02G257100 // TraesCS5D02G272100 // TraesCS5A02G264500
GO:0048856 P anatomical structure development 18 60 22911 85761 0.33 1 // TraesCS1A02G184600 // TraesCS2D02G050300 // TraesCS5B02G131200 // TraesCS7B02G388800 // TraesCS5D02G139000 // TraesCS5A02G134500 // TraesCS1B02G192700 // TraesCS2D02G276000 // TraesCS7D02G257300 // TraesCS7B02G153100 // TraesCS2A02G277100 // TraesCS2B02G294500 // TraesCS2A02G050600 // TraesCS7A02G257100 // TraesCS7D02G47260…
GO:0006796 P phosphate-containing compound metabolic process 8 60 14274 85761 0.8 1 // TraesCS7A02G485300 // TraesCS7A02G266500 // TraesCS2A02G226800 // TraesCS7D02G268300 // TraesCS2D02G239700 // TraesCS7D02G472600 // TraesCS7B02G388800 // TraesCS7B02G166000
GO:0044085 P cellular component biogenesis 8 60 9516 85761 0.35 1 // TraesCS2B02G333300 // TraesCS2D02G313000 // TraesCS7A02G266500 // TraesCS2A02G226800 // TraesCS7D02G268300 // TraesCS2D02G239700 // TraesCS2A02G314800 // TraesCS7B02G166000
GO:0006793 P phosphorus metabolic process 8 60 14329 85761 0.81 1 // TraesCS7A02G485300 // TraesCS7A02G266500 // TraesCS2A02G226800 // TraesCS7D02G268300 // TraesCS2D02G239700 // TraesCS7D02G472600 // TraesCS7B02G388800 // TraesCS7B02G166000
GO:0005528 F FK506 binding 60 60 69 85761 2.9e-177 1.7e-175 // TraesCS6B02G331700 // TraesCS2D02G313000 // TraesCS7A02G485300 // TraesCS6D02G150200 // TraesCS2A02G053200 // TraesCS5B02G278800 // TraesCS7B02G153100 // TraesCS1D02G282500 // TraesCS6A02G162000 // TraesCS6B02G344100 // TraesCS6D02G282000 // TraesCS7A02G257100 // TraesCS2D02G050300 // TraesCS5D02G272100 // TraesCS2B02G333300 // TraesC…
GO:0005527 F macrolide binding 60 60 69 85761 2.9e-177 1.7e-175 // TraesCS6B02G331700 // TraesCS2D02G313000 // TraesCS7A02G485300 // TraesCS6D02G150200 // TraesCS2A02G053200 // TraesCS5B02G278800 // TraesCS7B02G153100 // TraesCS1D02G282500 // TraesCS6A02G162000 // TraesCS6B02G344100 // TraesCS6D02G282000 // TraesCS7A02G257100 // TraesCS2D02G050300 // TraesCS5D02G272100 // TraesCS2B02G333300 // Tr…
GO:0008144 F drug binding 60 60 94 85761 2.8e-171 1.1e-169 // TraesCS6B02G331700 // TraesCS2D02G313000 // TraesCS7A02G485300 // TraesCS6D02G150200 // TraesCS2A02G053200 // TraesCS5B02G278800 // TraesCS7B02G153100 // TraesCS1D02G282500 // TraesCS6A02G162000 // TraesCS6B02G344100 // TraesCS6D02G282000 // TraesCS7A02G257100 // TraesCS2D02G050300 // TraesCS5D02G272100 // TraesCS2B02G333300 // TraesCS…
GO:0003755 F peptidyl-prolyl cis-trans isomerase activity 60 60 182 85761 3.5e-157 1.1e-155 // TraesCS6B02G331700 // TraesCS2D02G313000 // TraesCS7A02G485300 // TraesCS6D02G150200 // TraesCS2A02G053200 // TraesCS5B02G278800 // TraesCS7B02G153100 // TraesCS1D02G282500 // TraesCS6A02G162000 // TraesCS6B02G344100 // TraesCS6D02G282000 // TraesCS7A02G257100 // TraesCS2D02G050300 // TraesCS5D02G272100…
GO:0016859 F cis-trans isomerase activity 60 60 203 85761 1e-154 2.5e-153 // TraesCS6B02G331700 // TraesCS2D02G313000 // TraesCS7A02G485300 // TraesCS6D02G150200 // TraesCS2A02G053200 // TraesCS5B02G278800 // TraesCS7B02G153100 // TraesCS1D02G282500 // TraesCS6A02G162000 // TraesCS6B02G344100 // TraesCS6D02G282000 // TraesCS7A02G257100 // TraesCS2D02G050300 // TraesCS5D02G272100 // TraesCS2B02G33…
GO:0016853 F isomerase activity 60 60 1179 85761 8.9e-112 1.8e-110 // TraesCS6B02G331700 // TraesCS2D02G313000 // TraesCS7A02G485300 // TraesCS6D02G150200 // TraesCS2A02G053200 // TraesCS5B02G278800 // TraesCS7B02G153100 // TraesCS1D02G282500 // TraesCS6A02G162000 // TraesCS6B02G344100 // TraesCS6D02G282000 // TraesCS7A02G257100 // TraesCS2D02G050300 // TraesCS5D02G272100 // TraesCS2B02G333300 //…
GO:1901363 F heterocyclic compound binding 60 60 32889 85761 1.1e-25 1.8e-24 // TraesCS6B02G331700 // TraesCS2D02G313000 // TraesCS7A02G485300 // TraesCS6D02G150200 // TraesCS2A02G053200 // TraesCS5B02G278800 // TraesCS7B02G153100 // TraesCS1D02G282500 // TraesCS6A02G162000 // TraesCS6B02G344100 // TraesCS6D02G282000 // TraesCS7A02G257100 // TraesCS2D02G050300 // TraesCS5D02G272100 // TraesCS2B02…
GO:0097159 F organic cyclic compound binding 60 60 32929 85761 1.2e-25 1.8e-24 // TraesCS6B02G331700 // TraesCS2D02G313000 // TraesCS7A02G485300 // TraesCS6D02G150200 // TraesCS2A02G053200 // TraesCS5B02G278800 // TraesCS7B02G153100 // TraesCS1D02G282500 // TraesCS6A02G162000 // TraesCS6B02G344100 // TraesCS6D02G282000 // TraesCS7A02G257100 // TraesCS2D02G050300 // TraesCS5D02G272100 // TraesCS2B…
GO:0080025 F phosphatidylinositol-3,5-bisphosphate binding 10 60 21 85761 5.5e-25 7.4e-24 // TraesCS2D02G050300 // TraesCS1B02G192700 // TraesCS2D02G276000 // TraesCS7D02G257300 // TraesCS7B02G153100 // TraesCS2B02G294500 // TraesCS2A02G050600 // TraesCS7A02G257100 // TraesCS2A02G277100 // TraesCS2B02G063900
GO:0032266 F phosphatidylinositol-3-phosphate binding 10 60 27 85761 4.3e-24 5.2e-23 // TraesCS2D02G050300 // TraesCS1B02G192700 // TraesCS2D02G276000 // TraesCS7D02G257300 // TraesCS7B02G153100 // TraesCS2B02G294500 // TraesCS2A02G050600 // TraesCS7A02G257100 // TraesCS2A02G277100 // TraesCS2B02G063900
GO:1901981 F phosphatidylinositol phosphate binding 10 60 70 85761 2e-20 2.2e-19 // TraesCS2D02G050300 // TraesCS1B02G192700 // TraesCS2D02G276000 // TraesCS7D02G257300 // TraesCS7B02G153100 // TraesCS2B02G294500 // TraesCS2A02G050600 // TraesCS7A02G257100 // TraesCS2A02G277100 // TraesCS2B02G063900
GO:0003824 F catalytic activity 60 60 42216 85761 3.5e-19 3.5e-18 // TraesCS6B02G331700 // TraesCS2D02G313000 // TraesCS7A02G485300 // TraesCS6D02G150200 // TraesCS2A02G053200 // TraesCS5B02G278800 // TraesCS7B02G153100 // TraesCS1D02G282500 // TraesCS6A02G162000 // TraesCS6B02G344100 // TraesCS6D02G282000 // TraesCS7A02G257100 // TraesCS2D02G050300 // TraesCS5D02G272100 // TraesCS2B02G333300 // …
GO:0031679 F NADH dehydrogenase (plastoquinone) activity 6 60 6 85761 8.3e-17 7.7e-16 // TraesCS6B02G331700 // TraesCS7A02G485300 // TraesCS6D02G282000 // TraesCS7D02G472600 // TraesCS7B02G388800 // TraesCS6A02G302500
GO:0035091 F phosphatidylinositol binding 10 60 351 85761 9.6e-14 8.2e-13 // TraesCS2D02G050300 // TraesCS1B02G192700 // TraesCS2D02G276000 // TraesCS7D02G257300 // TraesCS7B02G153100 // TraesCS2B02G294500 // TraesCS2A02G050600 // TraesCS7A02G257100 // TraesCS2A02G277100 // TraesCS2B02G063900
GO:0005543 F phospholipid binding 10 60 633 85761 2.8e-11 2.2e-10 // TraesCS2D02G050300 // TraesCS1B02G192700 // TraesCS2D02G276000 // TraesCS7D02G257300 // TraesCS7B02G153100 // TraesCS2B02G294500 // TraesCS2A02G050600 // TraesCS7A02G257100 // TraesCS2A02G277100 // TraesCS2B02G063900
GO:0005488 F binding 60 60 58931 85761 1.7e-10 1.3e-09 // TraesCS6B02G331700 // TraesCS2D02G313000 // TraesCS7A02G485300 // TraesCS6D02G150200 // TraesCS2A02G053200 // TraesCS5B02G278800 // TraesCS7B02G153100 // TraesCS1D02G282500 // TraesCS6A02G162000 // TraesCS6B02G344100 // TraesCS6D02G282000 // TraesCS7A02G257100 // TraesCS2D02G050300 // TraesCS5D02G272100 // TraesCS2B02G333300 // TraesCS3D02…
GO:0005516 F calmodulin binding 13 60 1921 85761 7.2e-10 5.1e-09 // TraesCS2D02G050300 // TraesCS5B02G131200 // TraesCS5D02G139000 // TraesCS5A02G134500 // TraesCS1B02G192700 // TraesCS2D02G276000 // TraesCS7D02G257300 // TraesCS7B02G153100 // TraesCS2B02G294500 // TraesCS2A02G050600 // TraesCS7A02G257100 // TraesCS2A02G277100 // TraesCS2B02G063900
GO:0043168 F anion binding 10 60 1063 85761 3.8e-09 2.6e-08 // TraesCS2D02G050300 // TraesCS1B02G192700 // TraesCS2D02G276000 // TraesCS7D02G257300 // TraesCS7B02G153100 // TraesCS2B02G294500 // TraesCS2A02G050600 // TraesCS7A02G257100 // TraesCS2A02G277100 // TraesCS2B02G063900
GO:0050136 F NADH dehydrogenase (quinone) activity 6 60 259 85761 3.6e-08 2.2e-07 // TraesCS6B02G331700 // TraesCS7A02G485300 // TraesCS6D02G282000 // TraesCS7D02G472600 // TraesCS7B02G388800 // TraesCS6A02G302500
GO:0003954 F NADH dehydrogenase activity 6 60 294 85761 7.4e-08 4.4e-07 // TraesCS6B02G331700 // TraesCS7A02G485300 // TraesCS6D02G282000 // TraesCS7D02G472600 // TraesCS7B02G388800 // TraesCS6A02G302500
GO:0016655 F oxidoreductase activity, acting on NAD(P)H, quinone or similar compound as acceptor 6 60 330 85761 1.4e-07 8.2e-07 // TraesCS6B02G331700 // TraesCS7A02G485300 // TraesCS6D02G282000 // TraesCS7D02G472600 // TraesCS7B02G388800 // TraesCS6A02G302500
GO:0008289 F lipid binding 10 60 1890 85761 7.6e-07 4.1e-06 // TraesCS2D02G050300 // TraesCS1B02G192700 // TraesCS2D02G276000 // TraesCS7D02G257300 // TraesCS7B02G153100 // TraesCS2B02G294500 // TraesCS2A02G050600 // TraesCS7A02G257100 // TraesCS2A02G277100 // TraesCS2B02G063900
GO:0016651 F oxidoreductase activity, acting on NAD(P)H 6 60 1178 85761 0.00018 0.00094 // TraesCS6B02G331700 // TraesCS7A02G485300 // TraesCS6D02G282000 // TraesCS7D02G472600 // TraesCS7B02G388800 // TraesCS6A02G302500
GO:0050824 F water binding 6 60 3001 85761 0.018 0.088 // TraesCS6B02G171400 // TraesCS7A02G485300 // TraesCS6A02G143200 // TraesCS6D02G132400 // TraesCS7D02G472600 // TraesCS7B02G388800
GO:0050825 F ice binding 6 60 3001 85761 0.018 0.088 // TraesCS6B02G171400 // TraesCS7A02G485300 // TraesCS6A02G143200 // TraesCS6D02G132400 // TraesCS7D02G472600 // TraesCS7B02G388800
GO:0005515 F protein binding 30 60 31444 85761 0.024 0.11 // TraesCS6B02G331700 // TraesCS2D02G313000 // TraesCS7A02G485300 // TraesCS7B02G153100 // TraesCS6B02G344100 // TraesCS6D02G282000 // TraesCS7A02G257100 // TraesCS2D02G050300 // TraesCS5D02G272100 // TraesCS2B02G333300 // TraesCS1B02G192700 // TraesCS7D02G257300 // TraesCS6D02G293400 // TraesCS2B02G294500 // TraesCS5A02G134500 // TraesCS2…
GO:0004871 F signal transducer activity 6 60 5132 85761 0.15 0.66 // TraesCS6B02G171400 // TraesCS6A02G143200 // TraesCS4B02G043700 // TraesCS6D02G132400 // TraesCS4A02G270400 // TraesCS4D02G041200
GO:0003676 F nucleic acid binding 6 60 16166 85761 0.98 1 // TraesCS6A02G314100 // TraesCS6B02G171400 // TraesCS6A02G143200 // TraesCS6D02G293400 // TraesCS6D02G132400 // TraesCS6B02G344100
GO:0043167 F ion binding 10 60 18287 85761 0.85 1 // TraesCS2D02G050300 // TraesCS1B02G192700 // TraesCS2D02G276000 // TraesCS7D02G257300 // TraesCS7B02G153100 // TraesCS2B02G294500 // TraesCS2A02G050600 // TraesCS7A02G257100 // TraesCS2A02G277100 // TraesCS2B02G063900
GO:0016491 F oxidoreductase activity 8 60 8456 85761 0.24 1 // TraesCS6B02G331700 // TraesCS7A02G485300 // TraesCS2A02G226800 // TraesCS6D02G282000 // TraesCS2D02G239700 // TraesCS7D02G472600 // TraesCS7B02G388800 // TraesCS6A02G302500
GO:0031978 C plastid thylakoid lumen 45 60 275 85761 1e-97 1.8e-95 // TraesCS6B02G331700 // TraesCS2D02G313000 // TraesCS7A02G485300 // TraesCS6D02G150200 // TraesCS5B02G278800 // TraesCS1D02G282500 // TraesCS6A02G162000 // TraesCS6B02G344100 // TraesCS6D02G282000 // TraesCS2A02G053200 // TraesCS5D02G272100 // TraesCS2B02G333300 // TraesCS3D02G417400 // TraesCS6A02G143200 // TraesCS5A02G158900 //…
GO:0009543 C chloroplast thylakoid lumen 45 60 275 85761 1e-97 1.8e-95 // TraesCS6B02G331700 // TraesCS2D02G313000 // TraesCS7A02G485300 // TraesCS6D02G150200 // TraesCS5B02G278800 // TraesCS1D02G282500 // TraesCS6A02G162000 // TraesCS6B02G344100 // TraesCS6D02G282000 // TraesCS2A02G053200 // TraesCS5D02G272100 // TraesCS2B02G333300 // TraesCS3D02G417400 // TraesCS6A02G143200 // TraesCS5A02G15890…
GO:0031977 C thylakoid lumen 45 60 365 85761 1.5e-92 1.8e-90 // TraesCS6B02G331700 // TraesCS2D02G313000 // TraesCS7A02G485300 // TraesCS6D02G150200 // TraesCS5B02G278800 // TraesCS1D02G282500 // TraesCS6A02G162000 // TraesCS6B02G344100 // TraesCS6D02G282000 // TraesCS2A02G053200 // TraesCS5D02G272100 // TraesCS2B02G333300 // TraesCS3D02G417400 // TraesCS6A02G143200 // TraesCS5A02G158900 // Traes…
GO:0005789 C endoplasmic reticulum membrane 51 60 2645 85761 1.6e-67 1.4e-65 // TraesCS6B02G331700 // TraesCS2D02G313000 // TraesCS7A02G485300 // TraesCS6D02G150200 // TraesCS5B02G278800 // TraesCS7B02G153100 // TraesCS1D02G282500 // TraesCS6A02G162000 // TraesCS6B02G344100 // TraesCS6D02G282000 // TraesCS7A02G257100 // TraesCS2D02G050300 // TraesCS2B02G333300 // TraesCS6A02G143200 // TraesCS5A02…
GO:0042175 C nuclear outer membrane-endoplasmic reticulum membrane network 51 60 2658 85761 2e-67 1.4e-65 // TraesCS6B02G331700 // TraesCS2D02G313000 // TraesCS7A02G485300 // TraesCS6D02G150200 // TraesCS5B02G278800 // TraesCS7B02G153100 // TraesCS1D02G282500 // TraesCS6A02G162000 // TraesCS6B02G344100 // TraesCS6D02G282000 // TraesCS7A02G257100 // TraesCS2D02G050300 // TraesCS2B02G333300 // Trae…
GO:0044432 C endoplasmic reticulum part 51 60 2755 85761 1.2e-66 7.2e-65 // TraesCS6B02G331700 // TraesCS2D02G313000 // TraesCS7A02G485300 // TraesCS6D02G150200 // TraesCS5B02G278800 // TraesCS7B02G153100 // TraesCS1D02G282500 // TraesCS6A02G162000 // TraesCS6B02G344100 // TraesCS6D02G282000 // TraesCS7A02G257100 // TraesCS2D02G050300 // TraesCS2B02G333300 // TraesCS6A02G143200 // TraesCS5A02G158…
GO:0009534 C chloroplast thylakoid 45 60 2227 85761 2.5e-58 1.3e-56 // TraesCS6B02G331700 // TraesCS2D02G313000 // TraesCS7A02G485300 // TraesCS6D02G150200 // TraesCS5B02G278800 // TraesCS1D02G282500 // TraesCS6A02G162000 // TraesCS6B02G344100 // TraesCS6D02G282000 // TraesCS2A02G053200 // TraesCS5D02G272100 // TraesCS2B02G333300 // TraesCS3D02G417400 // TraesCS6A02G143200 // TraesCS5A02G158900 /…
GO:0044436 C thylakoid part 45 60 2235 85761 2.9e-58 1.3e-56 // TraesCS6B02G331700 // TraesCS2D02G313000 // TraesCS7A02G485300 // TraesCS6D02G150200 // TraesCS5B02G278800 // TraesCS1D02G282500 // TraesCS6A02G162000 // TraesCS6B02G344100 // TraesCS6D02G282000 // TraesCS2A02G053200 // TraesCS5D02G272100 // TraesCS2B02G333300 // TraesCS3D02G417400 // TraesCS6A02G143200 // TraesCS5A02G158900 // Traes…
GO:0031976 C plastid thylakoid 45 60 2249 85761 3.9e-58 1.5e-56 // TraesCS6B02G331700 // TraesCS2D02G313000 // TraesCS7A02G485300 // TraesCS6D02G150200 // TraesCS5B02G278800 // TraesCS1D02G282500 // TraesCS6A02G162000 // TraesCS6B02G344100 // TraesCS6D02G282000 // TraesCS2A02G053200 // TraesCS5D02G272100 // TraesCS2B02G333300 // TraesCS3D02G417400 // TraesCS6A02G143200 // TraesCS5A02G158900 // Tr…
GO:0005783 C endoplasmic reticulum 54 60 6204 85761 1e-54 3.6e-53 // TraesCS6B02G331700 // TraesCS2D02G313000 // TraesCS7A02G485300 // TraesCS6D02G150200 // TraesCS5B02G278800 // TraesCS7B02G153100 // TraesCS1D02G282500 // TraesCS6A02G162000 // TraesCS6B02G344100 // TraesCS6D02G282000 // TraesCS7A02G257100 // TraesCS2D02G050300 // TraesCS2B02G333300 // TraesCS3D02G417400 // TraesCS6A02G143200 // …
GO:0009579 C thylakoid 45 60 2728 85761 2e-54 6.2e-53 // TraesCS6B02G331700 // TraesCS2D02G313000 // TraesCS7A02G485300 // TraesCS6D02G150200 // TraesCS5B02G278800 // TraesCS1D02G282500 // TraesCS6A02G162000 // TraesCS6B02G344100 // TraesCS6D02G282000 // TraesCS2A02G053200 // TraesCS5D02G272100 // TraesCS2B02G333300 // TraesCS3D02G417400 // TraesCS6A02G143200 // TraesCS5A02G158900 // TraesCS6D02G…
GO:0031984 C organelle subcompartment 45 60 4600 85761 1.9e-44 5.7e-43 // TraesCS6B02G331700 // TraesCS2D02G313000 // TraesCS7A02G485300 // TraesCS6D02G150200 // TraesCS5B02G278800 // TraesCS1D02G282500 // TraesCS6A02G162000 // TraesCS6B02G344100 // TraesCS6D02G282000 // TraesCS2A02G053200 // TraesCS5D02G272100 // TraesCS2B02G333300 // TraesCS3D02G417400 // TraesCS6A02G143200 // TraesCS5A02G15890…
GO:0044434 C chloroplast part 45 60 5295 85761 9.4e-42 2.5e-40 // TraesCS6B02G331700 // TraesCS2D02G313000 // TraesCS7A02G485300 // TraesCS6D02G150200 // TraesCS5B02G278800 // TraesCS1D02G282500 // TraesCS6A02G162000 // TraesCS6B02G344100 // TraesCS6D02G282000 // TraesCS2A02G053200 // TraesCS5D02G272100 // TraesCS2B02G333300 // TraesCS3D02G417400 // TraesCS6A02G143200 // TraesCS5A02G158900 // Tra…
GO:0012505 C endomembrane system 54 60 11525 85761 2e-40 5.1e-39 // TraesCS6B02G331700 // TraesCS2D02G313000 // TraesCS7A02G485300 // TraesCS6D02G150200 // TraesCS5B02G278800 // TraesCS7B02G153100 // TraesCS1D02G282500 // TraesCS6A02G162000 // TraesCS6B02G344100 // TraesCS6D02G282000 // TraesCS7A02G257100 // TraesCS2D02G050300 // TraesCS2B02G333300 // TraesCS3D02G417400 // TraesCS6A02G143200 // T…
GO:0044435 C plastid part 45 60 5866 85761 8.3e-40 1.9e-38 // TraesCS6B02G331700 // TraesCS2D02G313000 // TraesCS7A02G485300 // TraesCS6D02G150200 // TraesCS5B02G278800 // TraesCS1D02G282500 // TraesCS6A02G162000 // TraesCS6B02G344100 // TraesCS6D02G282000 // TraesCS2A02G053200 // TraesCS5D02G272100 // TraesCS2B02G333300 // TraesCS3D02G417400 // TraesCS6A02G143200 // TraesCS5A02G158900 // TraesCS…
GO:0044446 C intracellular organelle part 60 60 21339 85761 6e-37 1.3e-35 // TraesCS6B02G331700 // TraesCS2D02G313000 // TraesCS7A02G485300 // TraesCS6D02G150200 // TraesCS2A02G053200 // TraesCS5B02G278800 // TraesCS7B02G153100 // TraesCS1D02G282500 // TraesCS6A02G162000 // TraesCS6B02G344100 // TraesCS6D02G282000 // TraesCS7A02G257100 // TraesCS2D02G050300 // TraesCS5D02G272100 // TraesCS2B02G33…
GO:0044422 C organelle part 60 60 21477 85761 8.9e-37 1.8e-35 // TraesCS6B02G331700 // TraesCS2D02G313000 // TraesCS7A02G485300 // TraesCS6D02G150200 // TraesCS2A02G053200 // TraesCS5B02G278800 // TraesCS7B02G153100 // TraesCS1D02G282500 // TraesCS6A02G162000 // TraesCS6B02G344100 // TraesCS6D02G282000 // TraesCS7A02G257100 // TraesCS2D02G050300 // TraesCS5D02G272100 // TraesCS2B02G333300 // Trae…
GO:0035450 C extrinsic component of lumenal side of plastid thylakoid membrane 15 60 127 85761 4.4e-29 8.2e-28 // TraesCS6B02G331700 // TraesCS7A02G485300 // TraesCS4D02G041200 // TraesCS2D02G053400 // TraesCS4A02G270400 // TraesCS7A02G266500 // TraesCS4B02G043700 // TraesCS7D02G268300 // TraesCS2B02G067200 // TraesCS6D02G282000 // TraesCS2A02G053200 // TraesCS7D02G472600 // TraesCS7B02G388800 //…
GO:0035453 C extrinsic component of plastid inner membrane 15 60 127 85761 4.4e-29 8.2e-28 // TraesCS6B02G331700 // TraesCS7A02G485300 // TraesCS4D02G041200 // TraesCS2D02G053400 // TraesCS4A02G270400 // TraesCS7A02G266500 // TraesCS4B02G043700 // TraesCS7D02G268300 // TraesCS2B02G067200 // TraesCS6D02G282000 // TraesCS2A02G053200 // TraesCS7D02G472600 // TraesCS7B02G388800 // TraesCS7B02G166000 …
GO:0035452 C extrinsic component of plastid membrane 15 60 130 85761 6.2e-29 1.1e-27 // TraesCS6B02G331700 // TraesCS7A02G485300 // TraesCS4D02G041200 // TraesCS2D02G053400 // TraesCS4A02G270400 // TraesCS7A02G266500 // TraesCS4B02G043700 // TraesCS7D02G268300 // TraesCS2B02G067200 // TraesCS6D02G282000 // TraesCS2A02G053200 // TraesCS7D02G472600 // TraesCS7B02G388800 // TraesCS7B02G166000 // Tra…
GO:0098570 C stromal side of plastid inner membrane 15 60 136 85761 1.2e-28 1.9e-27 // TraesCS6B02G331700 // TraesCS7A02G485300 // TraesCS4D02G041200 // TraesCS2D02G053400 // TraesCS4A02G270400 // TraesCS7A02G266500 // TraesCS4B02G043700 // TraesCS7D02G268300 // TraesCS2B02G067200 // TraesCS6D02G282000 // TraesCS2A02G053200 // TraesCS7D02G472600 // TraesCS7B02G388800 // TraesCS7B02G166000 // Trae…
GO:0035448 C extrinsic component of thylakoid membrane 15 60 166 85761 2e-27 3e-26 // TraesCS6B02G331700 // TraesCS7A02G485300 // TraesCS4D02G041200 // TraesCS2D02G053400 // TraesCS4A02G270400 // TraesCS7A02G266500 // TraesCS4B02G043700 // TraesCS7D02G268300 // TraesCS2B02G067200 // TraesCS6D02G282000 // TraesCS2A02G053200 // TraesCS7D02G472600 // TraesCS7B02G388800 // TraesCS7B02G166000 // Traes…
GO:0035449 C extrinsic component of plastid thylakoid membrane 15 60 166 85761 2e-27 3e-26 // TraesCS6B02G331700 // TraesCS7A02G485300 // TraesCS4D02G041200 // TraesCS2D02G053400 // TraesCS4A02G270400 // TraesCS7A02G266500 // TraesCS4B02G043700 // TraesCS7D02G268300 // TraesCS2B02G067200 // TraesCS6D02G282000 // TraesCS2A02G053200 // TraesCS7D02G472600 // TraesCS7B02G388800 // TraesCS7B02G166000 …
GO:0044425 C membrane part 57 60 25117 85761 5.2e-27 7.5e-26 // TraesCS6B02G331700 // TraesCS2D02G313000 // TraesCS7A02G485300 // TraesCS6D02G150200 // TraesCS2A02G053200 // TraesCS5B02G278800 // TraesCS7B02G153100 // TraesCS1D02G282500 // TraesCS6A02G162000 // TraesCS6B02G344100 // TraesCS6D02G282000 // TraesCS7A02G257100 // TraesCS2D02G050300 // TraesCS5D02G272100 // TraesCS2B02G333300 // Traes…
GO:0016020 C membrane 60 60 33934 85761 7.2e-25 1e-23 // TraesCS6B02G331700 // TraesCS2D02G313000 // TraesCS7A02G485300 // TraesCS6D02G150200 // TraesCS2A02G053200 // TraesCS5B02G278800 // TraesCS7B02G153100 // TraesCS1D02G282500 // TraesCS6A02G162000 // TraesCS6B02G344100 // TraesCS6D02G282000 // TraesCS7A02G257100 // TraesCS2D02G050300 // TraesCS5D02G272100 // TraesCS2B02G333300 // TraesCS3D02G…
GO:0031312 C extrinsic component of organelle membrane 15 60 261 85761 1.3e-24 1.7e-23 // TraesCS6B02G331700 // TraesCS7A02G485300 // TraesCS4D02G041200 // TraesCS2D02G053400 // TraesCS4A02G270400 // TraesCS7A02G266500 // TraesCS4B02G043700 // TraesCS7D02G268300 // TraesCS2B02G067200 // TraesCS6D02G282000 // TraesCS2A02G053200 // TraesCS7D02G472600 // TraesCS7B02G388800 // TraesCS7B02G166000 // T…
GO:0009507 C chloroplast 45 60 15333 85761 7.1e-22 9.2e-21 // TraesCS6B02G331700 // TraesCS2D02G313000 // TraesCS7A02G485300 // TraesCS6D02G150200 // TraesCS5B02G278800 // TraesCS1D02G282500 // TraesCS6A02G162000 // TraesCS6B02G344100 // TraesCS6D02G282000 // TraesCS2A02G053200 // TraesCS5D02G272100 // TraesCS2B02G333300 // TraesCS3D02G417400 // TraesCS6A02G143200 // TraesCS5A02G158900 // TraesCS…
GO:0098552 C side of membrane 15 60 526 85761 3.3e-20 4.2e-19 // TraesCS6B02G331700 // TraesCS7A02G485300 // TraesCS4D02G041200 // TraesCS2D02G053400 // TraesCS4A02G270400 // TraesCS7A02G266500 // TraesCS4B02G043700 // TraesCS7D02G268300 // TraesCS2B02G067200 // TraesCS6D02G282000 // TraesCS2A02G053200 // TraesCS7D02G472600 // TraesCS7B02G388800 // TraesCS7B02G166000 // TraesCS6A02G302500
GO:0044444 C cytoplasmic part 60 60 40994 85761 6e-20 7.2e-19 // TraesCS6B02G331700 // TraesCS2D02G313000 // TraesCS7A02G485300 // TraesCS6D02G150200 // TraesCS2A02G053200 // TraesCS5B02G278800 // TraesCS7B02G153100 // TraesCS1D02G282500 // TraesCS6A02G162000 // TraesCS6B02G344100 // TraesCS6D02G282000 // TraesCS7A02G257100 // TraesCS2D02G050300 // TraesCS5D02G272100 // TraesCS2B02G333300 // Trae…
GO:0009528 C plastid inner membrane 15 60 550 85761 6.4e-20 7.4e-19 // TraesCS6B02G331700 // TraesCS7A02G485300 // TraesCS4D02G041200 // TraesCS2D02G053400 // TraesCS4A02G270400 // TraesCS7A02G266500 // TraesCS4B02G043700 // TraesCS7D02G268300 // TraesCS2B02G067200 // TraesCS6D02G282000 // TraesCS2A02G053200 // TraesCS7D02G472600 // TraesCS7B02G388800 // TraesCS7B02G166000 // TraesCS6A02G302500
GO:0042170 C plastid membrane 18 60 1238 85761 4.4e-19 4.9e-18 // TraesCS5A02G264500 // TraesCS6B02G331700 // TraesCS7A02G485300 // TraesCS4D02G041200 // TraesCS5B02G263800 // TraesCS2D02G053400 // TraesCS4A02G270400 // TraesCS7A02G266500 // TraesCS4B02G043700 // TraesCS7D02G268300 // TraesCS2B02G067200 // TraesCS6D02G282000 // TraesCS2A02G053200 // TraesCS7D02G472600 // TraesCS5D02G272100 // Tra…
GO:0019898 C extrinsic component of membrane 15 60 671 85761 1.1e-18 1.2e-17 // TraesCS6B02G331700 // TraesCS7A02G485300 // TraesCS4D02G041200 // TraesCS2D02G053400 // TraesCS4A02G270400 // TraesCS7A02G266500 // TraesCS4B02G043700 // TraesCS7D02G268300 // TraesCS2B02G067200 // TraesCS6D02G282000 // TraesCS2A02G053200 // TraesCS7D02G472600 // TraesCS7B02G388800 // TraesCS7B02G166000 // TraesCS6A02…
GO:0009536 C plastid 45 60 19432 85761 1.2e-17 1.3e-16 // TraesCS6B02G331700 // TraesCS2D02G313000 // TraesCS7A02G485300 // TraesCS6D02G150200 // TraesCS5B02G278800 // TraesCS1D02G282500 // TraesCS6A02G162000 // TraesCS6B02G344100 // TraesCS6D02G282000 // TraesCS2A02G053200 // TraesCS5D02G272100 // TraesCS2B02G333300 // TraesCS3D02G417400 // TraesCS6A02G143200 // TraesCS5A02G158900 // TraesCS6D02…
GO:0005737 C cytoplasm 60 60 47682 85761 5.1e-16 5.3e-15 // TraesCS6B02G331700 // TraesCS2D02G313000 // TraesCS7A02G485300 // TraesCS6D02G150200 // TraesCS2A02G053200 // TraesCS5B02G278800 // TraesCS7B02G153100 // TraesCS1D02G282500 // TraesCS6A02G162000 // TraesCS6B02G344100 // TraesCS6D02G282000 // TraesCS7A02G257100 // TraesCS2D02G050300 // TraesCS5D02G272100 // TraesCS2B02G333300 // TraesCS3D…
GO:0055035 C plastid thylakoid membrane 18 60 1903 85761 7e-16 7e-15 // TraesCS5A02G264500 // TraesCS6B02G331700 // TraesCS7A02G485300 // TraesCS4D02G041200 // TraesCS5B02G263800 // TraesCS2D02G053400 // TraesCS4A02G270400 // TraesCS7A02G266500 // TraesCS4B02G043700 // TraesCS7D02G268300 // TraesCS2B02G067200 // TraesCS6D02G282000 // TraesCS2A02G053200 // TraesCS7D02G472600 // TraesCS5D02G272100 …
GO:0042651 C thylakoid membrane 18 60 2028 85761 2.1e-15 2e-14 // TraesCS5A02G264500 // TraesCS6B02G331700 // TraesCS7A02G485300 // TraesCS4D02G041200 // TraesCS5B02G263800 // TraesCS2D02G053400 // TraesCS4A02G270400 // TraesCS7A02G266500 // TraesCS4B02G043700 // TraesCS7D02G268300 // TraesCS2B02G067200 // TraesCS6D02G282000 // TraesCS2A02G053200 // TraesCS7D02G472600 // TraesCS5D02G272100 // Tra…
GO:0034357 C photosynthetic membrane 18 60 2078 85761 3.1e-15 2.9e-14 // TraesCS5A02G264500 // TraesCS6B02G331700 // TraesCS7A02G485300 // TraesCS4D02G041200 // TraesCS5B02G263800 // TraesCS2D02G053400 // TraesCS4A02G270400 // TraesCS7A02G266500 // TraesCS4B02G043700 // TraesCS7D02G268300 // TraesCS2B02G067200 // TraesCS6D02G282000 // TraesCS2A02G053200 // TraesCS7D02G472600 // TraesCS5D02G272100…
GO:0019866 C organelle inner membrane 15 60 1490 85761 1.1e-13 1e-12 // TraesCS6B02G331700 // TraesCS7A02G485300 // TraesCS4D02G041200 // TraesCS2D02G053400 // TraesCS4A02G270400 // TraesCS7A02G266500 // TraesCS4B02G043700 // TraesCS7D02G268300 // TraesCS2B02G067200 // TraesCS6D02G282000 // TraesCS2A02G053200 // TraesCS7D02G472600 // TraesCS7B02G388800 // TraesCS7B02G166000 // TraesCS6A02G302500
GO:0009526 C plastid envelope 18 60 2745 85761 3.3e-13 3e-12 // TraesCS5A02G264500 // TraesCS6B02G331700 // TraesCS7A02G485300 // TraesCS4D02G041200 // TraesCS5B02G263800 // TraesCS2D02G053400 // TraesCS4A02G270400 // TraesCS7A02G266500 // TraesCS4B02G043700 // TraesCS7D02G268300 // TraesCS2B02G067200 // TraesCS6D02G282000 // TraesCS2A02G053200 // TraesCS7D02G472600 // TraesCS5D02G272100 // Traes…
GO:0010598 C NAD(P)H dehydrogenase complex (plastoquinone) 6 60 45 85761 1.6e-12 1.4e-11 // TraesCS6B02G331700 // TraesCS7A02G485300 // TraesCS6D02G282000 // TraesCS7D02G472600 // TraesCS7B02G388800 // TraesCS6A02G302500
GO:0043231 C intracellular membrane-bounded organelle 60 60 54543 85761 1.6e-12 1.4e-11 // TraesCS6B02G331700 // TraesCS2D02G313000 // TraesCS7A02G485300 // TraesCS6D02G150200 // TraesCS2A02G053200 // TraesCS5B02G278800 // TraesCS7B02G153100 // TraesCS1D02G282500 // TraesCS6A02G162000 // TraesCS6B02G344100 // TraesCS6D02G282000 // TraesCS7A02G257100 // TraesCS2D02G050300 // TraesCS5D02G272100 // …
GO:0043227 C membrane-bounded organelle 60 60 54652 85761 1.8e-12 1.5e-11 // TraesCS6B02G331700 // TraesCS2D02G313000 // TraesCS7A02G485300 // TraesCS6D02G150200 // TraesCS2A02G053200 // TraesCS5B02G278800 // TraesCS7B02G153100 // TraesCS1D02G282500 // TraesCS6A02G162000 // TraesCS6B02G344100 // TraesCS6D02G282000 // TraesCS7A02G257100 // TraesCS2D02G050300 // TraesCS5D02G272100 // TraesCS2B02G33…
GO:0009535 C chloroplast thylakoid membrane 15 60 1851 85761 2.3e-12 1.9e-11 // TraesCS5A02G264500 // TraesCS6B02G331700 // TraesCS7A02G485300 // TraesCS4D02G041200 // TraesCS5B02G263800 // TraesCS2D02G053400 // TraesCS4B02G043700 // TraesCS2B02G067200 // TraesCS6D02G282000 // TraesCS2A02G053200 // TraesCS7D02G472600 // TraesCS5D02G272100 // TraesCS7B02G388800 // TraesCS4A02G270400 // TraesCS6A02…
GO:0043229 C intracellular organelle 60 60 55574 85761 5e-12 4e-11 // TraesCS6B02G331700 // TraesCS2D02G313000 // TraesCS7A02G485300 // TraesCS6D02G150200 // TraesCS2A02G053200 // TraesCS5B02G278800 // TraesCS7B02G153100 // TraesCS1D02G282500 // TraesCS6A02G162000 // TraesCS6B02G344100 // TraesCS6D02G282000 // TraesCS7A02G257100 // TraesCS2D02G050300 // TraesCS5D02G272100 // TraesCS2B02G333300 //…
GO:0043226 C organelle 60 60 55713 85761 5.8e-12 4.5e-11 // TraesCS6B02G331700 // TraesCS2D02G313000 // TraesCS7A02G485300 // TraesCS6D02G150200 // TraesCS2A02G053200 // TraesCS5B02G278800 // TraesCS7B02G153100 // TraesCS1D02G282500 // TraesCS6A02G162000 // TraesCS6B02G344100 // TraesCS6D02G282000 // TraesCS7A02G257100 // TraesCS2D02G050300 // TraesCS5D02G272100 // TraesCS2B02G333300 // TraesCS3D…
GO:0044424 C intracellular part 60 60 60136 85761 5.7e-10 4.3e-09 // TraesCS6B02G331700 // TraesCS2D02G313000 // TraesCS7A02G485300 // TraesCS6D02G150200 // TraesCS2A02G053200 // TraesCS5B02G278800 // TraesCS7B02G153100 // TraesCS1D02G282500 // TraesCS6A02G162000 // TraesCS6B02G344100 // TraesCS6D02G282000 // TraesCS7A02G257100 // TraesCS2D02G050300 // TraesCS5D02G272100 // TraesCS2B02G333300 // …
GO:0031967 C organelle envelope 18 60 4426 85761 7.9e-10 5.9e-09 // TraesCS5A02G264500 // TraesCS6B02G331700 // TraesCS7A02G485300 // TraesCS4D02G041200 // TraesCS5B02G263800 // TraesCS2D02G053400 // TraesCS4A02G270400 // TraesCS7A02G266500 // TraesCS4B02G043700 // TraesCS7D02G268300 // TraesCS2B02G067200 // TraesCS6D02G282000 // TraesCS2A02G053200 // TraesCS7D02G472600 // TraesCS5D02G272100 // T…
GO:0005622 C intracellular 60 60 60496 85761 8.1e-10 5.9e-09 // TraesCS6B02G331700 // TraesCS2D02G313000 // TraesCS7A02G485300 // TraesCS6D02G150200 // TraesCS2A02G053200 // TraesCS5B02G278800 // TraesCS7B02G153100 // TraesCS1D02G282500 // TraesCS6A02G162000 // TraesCS6B02G344100 // TraesCS6D02G282000 // TraesCS7A02G257100 // TraesCS2D02G050300 // TraesCS5D02G272100 // TraesCS2B02G333300 // Traes…
GO:0031975 C envelope 18 60 4509 85761 1.1e-09 7.5e-09 // TraesCS5A02G264500 // TraesCS6B02G331700 // TraesCS7A02G485300 // TraesCS4D02G041200 // TraesCS5B02G263800 // TraesCS2D02G053400 // TraesCS4A02G270400 // TraesCS7A02G266500 // TraesCS4B02G043700 // TraesCS7D02G268300 // TraesCS2B02G067200 // TraesCS6D02G282000 // TraesCS2A02G053200 // TraesCS7D02G472600 // TraesCS5D02G272100 // TraesCS7B02…
GO:0031090 C organelle membrane 21 60 7998 85761 5e-08 3.5e-07 // TraesCS5A02G264500 // TraesCS6B02G331700 // TraesCS7A02G485300 // TraesCS4D02G041200 // TraesCS5B02G263800 // TraesCS2D02G053400 // TraesCS2A02G053200 // TraesCS4A02G270400 // TraesCS7A02G266500 // TraesCS4B02G043700 // TraesCS5B02G131200 // TraesCS7D02G268300 // TraesCS2B02G067200 // TraesCS6D02G282000 // TraesCS5A02G134500 // Tra…
GO:0044464 C cell part 60 60 65148 85761 6.9e-08 4.7e-07 // TraesCS6B02G331700 // TraesCS2D02G313000 // TraesCS7A02G485300 // TraesCS6D02G150200 // TraesCS2A02G053200 // TraesCS5B02G278800 // TraesCS7B02G153100 // TraesCS1D02G282500 // TraesCS6A02G162000 // TraesCS6B02G344100 // TraesCS6D02G282000 // TraesCS7A02G257100 // TraesCS2D02G050300 // TraesCS5D02G272100 // TraesCS2B02G333300 // TraesCS3D…
GO:0005623 C cell 60 60 65175 85761 7.1e-08 4.8e-07 // TraesCS6B02G331700 // TraesCS2D02G313000 // TraesCS7A02G485300 // TraesCS6D02G150200 // TraesCS2A02G053200 // TraesCS5B02G278800 // TraesCS7B02G153100 // TraesCS1D02G282500 // TraesCS6A02G162000 // TraesCS6B02G344100 // TraesCS6D02G282000 // TraesCS7A02G257100 // TraesCS2D02G050300 // TraesCS5D02G272100 // TraesCS2B02G333300 // TraesCS3D02G41…
GO:0005730 C nucleolus 9 60 2234 85761 2.5e-05 0.00016 // TraesCS2B02G333300 // TraesCS2D02G313000 // TraesCS6A02G143200 // TraesCS6D02G150200 // TraesCS6A02G162000 // TraesCS6B02G171400 // TraesCS6D02G132400 // TraesCS6B02G189300 // TraesCS2A02G314800
GO:0031974 C membrane-enclosed lumen 12 60 4946 85761 0.00014 0.00089 // TraesCS2B02G333300 // TraesCS5D02G286500 // TraesCS2D02G313000 // TraesCS6A02G143200 // TraesCS6D02G150200 // TraesCS5B02G278800 // TraesCS6A02G162000 // TraesCS6B02G171400 // TraesCS6D02G132400 // TraesCS5A02G279500 // TraesCS6B02G189300 // TraesCS2A02G314800
GO:0043233 C organelle lumen 12 60 4946 85761 0.00014 0.00089 // TraesCS2B02G333300 // TraesCS5D02G286500 // TraesCS2D02G313000 // TraesCS6A02G143200 // TraesCS6D02G150200 // TraesCS5B02G278800 // TraesCS6A02G162000 // TraesCS6B02G171400 // TraesCS6D02G132400 // TraesCS5A02G279500 // TraesCS6B02G189300 // TraesCS2A02G314800
GO:0070013 C intracellular organelle lumen 12 60 4946 85761 0.00014 0.00089 // TraesCS2B02G333300 // TraesCS5D02G286500 // TraesCS2D02G313000 // TraesCS6A02G143200 // TraesCS6D02G150200 // TraesCS5B02G278800 // TraesCS6A02G162000 // TraesCS6B02G171400 // TraesCS6D02G132400 // TraesCS5A02G279500 // TraesCS6B02G189300 // TraesCS2A02G314800
GO:0005773 C vacuole 15 60 8086 85761 0.00036 0.0022 // TraesCS5D02G286500 // TraesCS2D02G050300 // TraesCS5B02G131200 // TraesCS5D02G139000 // TraesCS5A02G134500 // TraesCS2D02G276000 // TraesCS7D02G257300 // TraesCS7B02G153100 // TraesCS2B02G294500 // TraesCS5B02G278800 // TraesCS2A02G050600 // TraesCS7A02G257100 // TraesCS2A02G277100 // TraesCS2B02G063900 // TraesCS5A02G279500
GO:0031981 C nuclear lumen 9 60 4074 85761 0.002 0.012 // TraesCS2B02G333300 // TraesCS2D02G313000 // TraesCS6A02G143200 // TraesCS6D02G150200 // TraesCS6A02G162000 // TraesCS6B02G171400 // TraesCS6D02G132400 // TraesCS6B02G189300 // TraesCS2A02G314800
GO:0005829 C cytosol 15 60 10311 85761 0.0042 0.025 // TraesCS2B02G333300 // TraesCS6A02G314100 // TraesCS2D02G313000 // TraesCS1A02G184600 // TraesCS1B02G192700 // TraesCS2D02G276000 // TraesCS7D02G257300 // TraesCS7B02G153100 // TraesCS6D02G293400 // TraesCS2B02G294500 // TraesCS6B02G344100 // TraesCS7A02G257100 // TraesCS2A02G277100 // TraesCS1D02G192100 // TraesCS2A02G314800
GO:0098796 C membrane protein complex 6 60 2436 85761 0.0071 0.042 // TraesCS6B02G331700 // TraesCS7A02G485300 // TraesCS6D02G282000 // TraesCS7D02G472600 // TraesCS7B02G388800 // TraesCS6A02G302500
GO:0044428 C nuclear part 9 60 5008 85761 0.0078 0.045 // TraesCS2B02G333300 // TraesCS2D02G313000 // TraesCS6A02G143200 // TraesCS6D02G150200 // TraesCS6A02G162000 // TraesCS6B02G171400 // TraesCS6D02G132400 // TraesCS6B02G189300 // TraesCS2A02G314800
GO:0043232 C intracellular non-membrane-bounded organelle 9 60 7462 85761 0.074 0.42 // TraesCS2B02G333300 // TraesCS2D02G313000 // TraesCS6A02G143200 // TraesCS6D02G150200 // TraesCS6A02G162000 // TraesCS6B02G171400 // TraesCS6D02G132400 // TraesCS6B02G189300 // TraesCS2A02G314800
GO:0043228 C non-membrane-bounded organelle 9 60 7597 85761 0.081 0.45 // TraesCS2B02G333300 // TraesCS2D02G313000 // TraesCS6A02G143200 // TraesCS6D02G150200 // TraesCS6A02G162000 // TraesCS6B02G171400 // TraesCS6D02G132400 // TraesCS6B02G189300 // TraesCS2A02G314800
GO:0098805 C whole membrane 6 60 4671 85761 0.11 0.59 // TraesCS5B02G263800 // TraesCS5D02G139000 // TraesCS5B02G131200 // TraesCS5A02G134500 // TraesCS5D02G272100 // TraesCS5A02G264500
GO:0031224 C intrinsic component of membrane 18 60 23309 85761 0.36 1 // TraesCS2D02G050300 // TraesCS4D02G041200 // TraesCS5B02G263800 // TraesCS5D02G139000 // TraesCS1A02G184600 // TraesCS1B02G192700 // TraesCS7A02G266500 // TraesCS4B02G043700 // TraesCS5B02G131200 // TraesCS7D02G268300 // TraesCS4A02G270400 // TraesCS2A02G050600 // TraesCS5A02G134500 // TraesCS2B02G063900 // TraesCS5D02G272100…
GO:0098588 C bounding membrane of organelle 6 60 5753 85761 0.21 1 // TraesCS5B02G263800 // TraesCS5D02G139000 // TraesCS5B02G131200 // TraesCS5A02G134500 // TraesCS5D02G272100 // TraesCS5A02G264500
GO:0043234 C protein complex 6 60 8912 85761 0.6 1 // TraesCS6B02G331700 // TraesCS7A02G485300 // TraesCS6D02G282000 // TraesCS7D02G472600 // TraesCS7B02G388800 // TraesCS6A02G302500
GO:0005576 C extracellular region 5 60 9049 85761 0.77 1 // TraesCS7D02G472600 // TraesCS7B02G388800 // TraesCS2A02G226800 // TraesCS7A02G485300 // TraesCS2D02G239700
GO:0071944 C cell periphery 13 60 19068 85761 0.59 1 // TraesCS2D02G050300 // TraesCS5B02G131200 // TraesCS5D02G139000 // TraesCS5A02G134500 // TraesCS1B02G192700 // TraesCS2D02G276000 // TraesCS7D02G257300 // TraesCS7B02G153100 // TraesCS2B02G294500 // TraesCS2A02G050600 // TraesCS7A02G257100 // TraesCS2A02G277100 // TraesCS2B02G063900
GO:0016021 C integral component of membrane 18 60 22715 85761 0.31 1 // TraesCS2D02G050300 // TraesCS4D02G041200 // TraesCS5B02G263800 // TraesCS5D02G139000 // TraesCS1A02G184600 // TraesCS1B02G192700 // TraesCS7A02G266500 // TraesCS4B02G043700 // TraesCS5B02G131200 // TraesCS7D02G268300 // TraesCS4A02G270400 // TraesCS2A02G050600 // TraesCS5A02G134500 // TraesCS2B02G063900 // TraesCS5D02G272100 …
GO:0005634 C nucleus 24 60 29056 85761 0.19 1 // TraesCS2D02G313000 // TraesCS2D02G050300 // TraesCS6D02G150200 // TraesCS7B02G153100 // TraesCS6A02G162000 // TraesCS7A02G257100 // TraesCS5D02G272100 // TraesCS2B02G333300 // TraesCS6A02G143200 // TraesCS1B02G192700 // TraesCS7D02G257300 // TraesCS2B02G294500 // TraesCS2B02G063900 // TraesCS6B02G189300 // TraesCS1D02G192100 // TraesCS6B02G171400 /…
GO:0032991 C macromolecular complex 9 60 12610 85761 0.53 1 // TraesCS6B02G331700 // TraesCS6B02G171400 // TraesCS7A02G485300 // TraesCS6A02G143200 // TraesCS6D02G132400 // TraesCS6D02G282000 // TraesCS7D02G472600 // TraesCS7B02G388800 // TraesCS6A02G302500
