# Supplementary material for: Genome-Wide Identification and Analysis of FKBP Gene Family in Wheat (Triticum asetivum)
Source: Int J Mol Sci. 2022 Nov 22;23(23):14501. doi: 10.3390/ijms232314501 (PMC9739119; doi:10.3390/ijms232314501)
Supplement: Supplementary file 1 [file ijms-23-14501-s001.zip › ijms-2004886-supplementary/Table S5-STRING-DATA.xlsx]

## Sheet: Sheet1
Table S5: The protein-protein interaction network between TaFKBP.
node1	node2	node1 accession	node2 accession	node1 annotation	node2 annotation	score
TaFKBP12-6B	TaFKBP13-7D	Traes_6DL_565B3D7EC.2	Traes_6AL_2C61320D2.1	Peptidylprolyl isomerase; Peptidyl-prolyl cis-trans isomerase	Peptidylprolyl isomerase; Peptidyl-prolyl cis-trans isomerase	0.98
TaFKBP12-6B	TaFKBP15-1-5A	Traes_6DL_565B3D7EC.2	Traes_5AL_CCE1B144B.1	Peptidylprolyl isomerase; Peptidyl-prolyl cis-trans isomerase	Peptidyl-prolyl cis-trans isomerase	0.93
TaFKBP12-6B	TaFKBP15-1-5B	Traes_6DL_565B3D7EC.2	Traes_5BL_A652A05E4.1	Peptidylprolyl isomerase; Peptidyl-prolyl cis-trans isomerase	Peptidyl-prolyl cis-trans isomerase	0.931
TaFKBP12-6B	TaFKBP15-1-5D	Traes_6DL_565B3D7EC.2	Traes_5DL_3B7589BD0.1	Peptidylprolyl isomerase; Peptidyl-prolyl cis-trans isomerase	Peptidyl-prolyl cis-trans isomerase	0.932
TaFKBP12-6B	TaFKBP15-2-3A-2	Traes_6DL_565B3D7EC.2	Traes_3B_B6A9C5FB7.1	Peptidylprolyl isomerase; Peptidyl-prolyl cis-trans isomerase	Peptidylprolyl isomerase; Peptidyl-prolyl cis-trans isomerase	0.933
TaFKBP12-6B	TaFKBP15-2-3D	Traes_6DL_565B3D7EC.2	Traes_3DL_F117C2D8C.1	Peptidylprolyl isomerase; Peptidyl-prolyl cis-trans isomerase	Peptidylprolyl isomerase; Peptidyl-prolyl cis-trans isomerase	0.932
TaFKBP12-6B	TaFKBP17-1-6A	Traes_6DL_565B3D7EC.2	Traes_6DS_ED5344F1D.1	Peptidylprolyl isomerase; Peptidyl-prolyl cis-trans isomerase	Peptidyl-prolyl cis-trans isomerase	0.621
TaFKBP12-6B	TaFKBP17-1-6B	Traes_6DL_565B3D7EC.2	Traes_6AS_9E5E57B4D.1	Peptidylprolyl isomerase; Peptidyl-prolyl cis-trans isomerase	Peptidylprolyl isomerase; Peptidyl-prolyl cis-trans isomerase	0.761
TaFKBP12-6B	TaFKBP17-2-4A	Traes_6DL_565B3D7EC.2	Traes_4BS_C5FACEDEA.1	Peptidylprolyl isomerase; Peptidyl-prolyl cis-trans isomerase	Peptidyl-prolyl cis-trans isomerase	0.621
TaFKBP12-6B	TaFKBP18-U	Traes_6DL_565B3D7EC.2	Traes_6AS_EEEC60A4E.1	Peptidylprolyl isomerase; Peptidyl-prolyl cis-trans isomerase	Peptidylprolyl isomerase; Peptidyl-prolyl cis-trans isomerase	0.621
TaFKBP12-6B	TaFKBP19-2B-3	Traes_6DL_565B3D7EC.2	Traes_2AS_FD9DC88CA1.1	Peptidylprolyl isomerase; Peptidyl-prolyl cis-trans isomerase	Peptidyl-prolyl cis-trans isomerase	0.686
TaFKBP12-6B	TaFKBP19-2B-4	Traes_6DL_565B3D7EC.2	Traes_2BS_6B52BCC54.1	Peptidylprolyl isomerase; Peptidyl-prolyl cis-trans isomerase	Peptidyl-prolyl cis-trans isomerase	0.621
TaFKBP12-6B	TaFKBP42a-5B	Traes_6DL_565B3D7EC.2	Traes_5BL_55BED3C69.2	Peptidylprolyl isomerase; Peptidyl-prolyl cis-trans isomerase	Peptidylprolyl isomerase	0.838
TaFKBP12-6B	TaFKBP42a-5D	Traes_6DL_565B3D7EC.2	Traes_5DL_A3CE62DE1.1	Peptidylprolyl isomerase; Peptidyl-prolyl cis-trans isomerase	Peptidylprolyl isomerase	0.838
TaFKBP12-6B	TaFKBP72-1A	Traes_6DL_565B3D7EC.2	Traes_1DL_2DF9FBB23.1	Peptidylprolyl isomerase; Peptidyl-prolyl cis-trans isomerase	Peptidyl-prolyl cis-trans isomerase	0.63
TaFKBP13-7D	TaFKBP12-6B	Traes_6AL_2C61320D2.1	Traes_6DL_565B3D7EC.2	Peptidylprolyl isomerase; Peptidyl-prolyl cis-trans isomerase	Peptidylprolyl isomerase; Peptidyl-prolyl cis-trans isomerase	0.98
TaFKBP13-7D	TaFKBP16-3-7A	Traes_6AL_2C61320D2.1	Traes_7AS_8E09FE045.2	Peptidylprolyl isomerase; Peptidyl-prolyl cis-trans isomerase	Peptidyl-prolyl cis-trans isomerase	0.899
TaFKBP13-7D	TaFKBP16-4-5B	Traes_6AL_2C61320D2.1	Traes_5BL_D4C452B20.2	Peptidylprolyl isomerase; Peptidyl-prolyl cis-trans isomerase	Peptidyl-prolyl cis-trans isomerase	0.786
TaFKBP13-7D	TaFKBP17-2-4A	Traes_6AL_2C61320D2.1	Traes_4BS_C5FACEDEA.1	Peptidylprolyl isomerase; Peptidyl-prolyl cis-trans isomerase	Peptidyl-prolyl cis-trans isomerase	0.664
TaFKBP13-7D	TaFKBP18-U	Traes_6AL_2C61320D2.1	Traes_6AS_EEEC60A4E.1	Peptidylprolyl isomerase; Peptidyl-prolyl cis-trans isomerase	Peptidylprolyl isomerase; Peptidyl-prolyl cis-trans isomerase	0.807
TaFKBP13-7D	TaFKBP19-2B-3	Traes_6AL_2C61320D2.1	Traes_2AS_FD9DC88CA1.1	Peptidylprolyl isomerase; Peptidyl-prolyl cis-trans isomerase	Peptidyl-prolyl cis-trans isomerase	0.666
TaFKBP13-7D	TaFKBP19-2B-4	Traes_6AL_2C61320D2.1	Traes_2BS_6B52BCC54.1	Peptidylprolyl isomerase; Peptidyl-prolyl cis-trans isomerase	Peptidyl-prolyl cis-trans isomerase	0.666
TaFKBP13-7D	TaFKBP20-1-1D	Traes_6AL_2C61320D2.1	Traes_1AL_3F8AD9D48.2	Peptidylprolyl isomerase; Peptidyl-prolyl cis-trans isomerase	Peptidyl-prolyl cis-trans isomerase	0.696
TaFKBP13-7D	TaFKBP20-2-2A	Traes_6AL_2C61320D2.1	Traes_2DS_0CA4C0B21.1	Peptidylprolyl isomerase; Peptidyl-prolyl cis-trans isomerase	Peptidyl-prolyl cis-trans isomerase	0.82
TaFKBP13-7D	TaFKBP42a-5B	Traes_6AL_2C61320D2.1	Traes_5BL_55BED3C69.2	Peptidylprolyl isomerase; Peptidyl-prolyl cis-trans isomerase	Peptidylprolyl isomerase	0.447
TaFKBP13-7D	TaFKBP42a-5D	Traes_6AL_2C61320D2.1	Traes_5DL_A3CE62DE1.1	Peptidylprolyl isomerase; Peptidyl-prolyl cis-trans isomerase	Peptidylprolyl isomerase	0.447
TaFKBP13-7D	TaFKBP72-1A	Traes_6AL_2C61320D2.1	Traes_1DL_2DF9FBB23.1	Peptidylprolyl isomerase; Peptidyl-prolyl cis-trans isomerase	Peptidyl-prolyl cis-trans isomerase	0.447
TaFKBP15-1-5A	TaFKBP12-6B	Traes_5AL_CCE1B144B.1	Traes_6DL_565B3D7EC.2	Peptidyl-prolyl cis-trans isomerase	Peptidylprolyl isomerase; Peptidyl-prolyl cis-trans isomerase	0.93
TaFKBP15-1-5A	TaFKBP17-1-6A	Traes_5AL_CCE1B144B.1	Traes_6DS_ED5344F1D.1	Peptidyl-prolyl cis-trans isomerase	Peptidyl-prolyl cis-trans isomerase	0.437
TaFKBP15-1-5A	TaFKBP17-2-4A	Traes_5AL_CCE1B144B.1	Traes_4BS_C5FACEDEA.1	Peptidyl-prolyl cis-trans isomerase	Peptidyl-prolyl cis-trans isomerase	0.437
TaFKBP15-1-5A	TaFKBP18-U	Traes_5AL_CCE1B144B.1	Traes_6AS_EEEC60A4E.1	Peptidyl-prolyl cis-trans isomerase	Peptidylprolyl isomerase; Peptidyl-prolyl cis-trans isomerase	0.437
TaFKBP15-1-5A	TaFKBP19-2B-3	Traes_5AL_CCE1B144B.1	Traes_2AS_FD9DC88CA1.1	Peptidyl-prolyl cis-trans isomerase	Peptidyl-prolyl cis-trans isomerase	0.437
TaFKBP15-1-5A	TaFKBP19-2B-4	Traes_5AL_CCE1B144B.1	Traes_2BS_6B52BCC54.1	Peptidyl-prolyl cis-trans isomerase	Peptidyl-prolyl cis-trans isomerase	0.437
TaFKBP15-1-5A	TaFKBP20-2-2A	Traes_5AL_CCE1B144B.1	Traes_2DS_0CA4C0B21.1	Peptidyl-prolyl cis-trans isomerase	Peptidyl-prolyl cis-trans isomerase	0.592
TaFKBP15-1-5A	TaFKBP42a-5B	Traes_5AL_CCE1B144B.1	Traes_5BL_55BED3C69.2	Peptidyl-prolyl cis-trans isomerase	Peptidylprolyl isomerase	0.719
TaFKBP15-1-5A	TaFKBP42a-5D	Traes_5AL_CCE1B144B.1	Traes_5DL_A3CE62DE1.1	Peptidyl-prolyl cis-trans isomerase	Peptidylprolyl isomerase	0.719
TaFKBP15-1-5A	TaFKBP72-1A	Traes_5AL_CCE1B144B.1	Traes_1DL_2DF9FBB23.1	Peptidyl-prolyl cis-trans isomerase	Peptidyl-prolyl cis-trans isomerase	0.463
TaFKBP15-1-5B	TaFKBP12-6B	Traes_5BL_A652A05E4.1	Traes_6DL_565B3D7EC.2	Peptidyl-prolyl cis-trans isomerase	Peptidylprolyl isomerase; Peptidyl-prolyl cis-trans isomerase	0.931
TaFKBP15-1-5B	TaFKBP17-1-6A	Traes_5BL_A652A05E4.1	Traes_6DS_ED5344F1D.1	Peptidyl-prolyl cis-trans isomerase	Peptidyl-prolyl cis-trans isomerase	0.437
TaFKBP15-1-5B	TaFKBP17-2-4A	Traes_5BL_A652A05E4.1	Traes_4BS_C5FACEDEA.1	Peptidyl-prolyl cis-trans isomerase	Peptidyl-prolyl cis-trans isomerase	0.437
TaFKBP15-1-5B	TaFKBP18-U	Traes_5BL_A652A05E4.1	Traes_6AS_EEEC60A4E.1	Peptidyl-prolyl cis-trans isomerase	Peptidylprolyl isomerase; Peptidyl-prolyl cis-trans isomerase	0.437
TaFKBP15-1-5B	TaFKBP19-2B-3	Traes_5BL_A652A05E4.1	Traes_2AS_FD9DC88CA1.1	Peptidyl-prolyl cis-trans isomerase	Peptidyl-prolyl cis-trans isomerase	0.437
TaFKBP15-1-5B	TaFKBP19-2B-4	Traes_5BL_A652A05E4.1	Traes_2BS_6B52BCC54.1	Peptidyl-prolyl cis-trans isomerase	Peptidyl-prolyl cis-trans isomerase	0.437
TaFKBP15-1-5B	TaFKBP20-2-2A	Traes_5BL_A652A05E4.1	Traes_2DS_0CA4C0B21.1	Peptidyl-prolyl cis-trans isomerase	Peptidyl-prolyl cis-trans isomerase	0.592
TaFKBP15-1-5B	TaFKBP42a-5B	Traes_5BL_A652A05E4.1	Traes_5BL_55BED3C69.2	Peptidyl-prolyl cis-trans isomerase	Peptidylprolyl isomerase	0.719
TaFKBP15-1-5B	TaFKBP42a-5D	Traes_5BL_A652A05E4.1	Traes_5DL_A3CE62DE1.1	Peptidyl-prolyl cis-trans isomerase	Peptidylprolyl isomerase	0.719
TaFKBP15-1-5B	TaFKBP72-1A	Traes_5BL_A652A05E4.1	Traes_1DL_2DF9FBB23.1	Peptidyl-prolyl cis-trans isomerase	Peptidyl-prolyl cis-trans isomerase	0.463
TaFKBP15-1-5D	TaFKBP12-6B	Traes_5DL_3B7589BD0.1	Traes_6DL_565B3D7EC.2	Peptidyl-prolyl cis-trans isomerase	Peptidylprolyl isomerase; Peptidyl-prolyl cis-trans isomerase	0.932
TaFKBP15-1-5D	TaFKBP17-1-6A	Traes_5DL_3B7589BD0.1	Traes_6DS_ED5344F1D.1	Peptidyl-prolyl cis-trans isomerase	Peptidyl-prolyl cis-trans isomerase	0.437
TaFKBP15-1-5D	TaFKBP17-2-4A	Traes_5DL_3B7589BD0.1	Traes_4BS_C5FACEDEA.1	Peptidyl-prolyl cis-trans isomerase	Peptidyl-prolyl cis-trans isomerase	0.437
TaFKBP15-1-5D	TaFKBP18-U	Traes_5DL_3B7589BD0.1	Traes_6AS_EEEC60A4E.1	Peptidyl-prolyl cis-trans isomerase	Peptidylprolyl isomerase; Peptidyl-prolyl cis-trans isomerase	0.437
TaFKBP15-1-5D	TaFKBP19-2B-3	Traes_5DL_3B7589BD0.1	Traes_2AS_FD9DC88CA1.1	Peptidyl-prolyl cis-trans isomerase	Peptidyl-prolyl cis-trans isomerase	0.437
TaFKBP15-1-5D	TaFKBP19-2B-4	Traes_5DL_3B7589BD0.1	Traes_2BS_6B52BCC54.1	Peptidyl-prolyl cis-trans isomerase	Peptidyl-prolyl cis-trans isomerase	0.437
TaFKBP15-1-5D	TaFKBP20-2-2A	Traes_5DL_3B7589BD0.1	Traes_2DS_0CA4C0B21.1	Peptidyl-prolyl cis-trans isomerase	Peptidyl-prolyl cis-trans isomerase	0.592
TaFKBP15-1-5D	TaFKBP42a-5B	Traes_5DL_3B7589BD0.1	Traes_5BL_55BED3C69.2	Peptidyl-prolyl cis-trans isomerase	Peptidylprolyl isomerase	0.719
TaFKBP15-1-5D	TaFKBP42a-5D	Traes_5DL_3B7589BD0.1	Traes_5DL_A3CE62DE1.1	Peptidyl-prolyl cis-trans isomerase	Peptidylprolyl isomerase	0.719
TaFKBP15-1-5D	TaFKBP72-1A	Traes_5DL_3B7589BD0.1	Traes_1DL_2DF9FBB23.1	Peptidyl-prolyl cis-trans isomerase	Peptidyl-prolyl cis-trans isomerase	0.463
TaFKBP15-2-3A-2	TaFKBP12-6B	Traes_3B_B6A9C5FB7.1	Traes_6DL_565B3D7EC.2	Peptidylprolyl isomerase; Peptidyl-prolyl cis-trans isomerase	Peptidylprolyl isomerase; Peptidyl-prolyl cis-trans isomerase	0.933
TaFKBP15-2-3A-2	TaFKBP17-1-6A	Traes_3B_B6A9C5FB7.1	Traes_6DS_ED5344F1D.1	Peptidylprolyl isomerase; Peptidyl-prolyl cis-trans isomerase	Peptidyl-prolyl cis-trans isomerase	0.437
TaFKBP15-2-3A-2	TaFKBP17-2-4A	Traes_3B_B6A9C5FB7.1	Traes_4BS_C5FACEDEA.1	Peptidylprolyl isomerase; Peptidyl-prolyl cis-trans isomerase	Peptidyl-prolyl cis-trans isomerase	0.437
TaFKBP15-2-3A-2	TaFKBP18-U	Traes_3B_B6A9C5FB7.1	Traes_6AS_EEEC60A4E.1	Peptidylprolyl isomerase; Peptidyl-prolyl cis-trans isomerase	Peptidylprolyl isomerase; Peptidyl-prolyl cis-trans isomerase	0.437
TaFKBP15-2-3A-2	TaFKBP19-2B-3	Traes_3B_B6A9C5FB7.1	Traes_2AS_FD9DC88CA1.1	Peptidylprolyl isomerase; Peptidyl-prolyl cis-trans isomerase	Peptidyl-prolyl cis-trans isomerase	0.437
TaFKBP15-2-3A-2	TaFKBP19-2B-4	Traes_3B_B6A9C5FB7.1	Traes_2BS_6B52BCC54.1	Peptidylprolyl isomerase; Peptidyl-prolyl cis-trans isomerase	Peptidyl-prolyl cis-trans isomerase	0.437
TaFKBP15-2-3A-2	TaFKBP20-2-2A	Traes_3B_B6A9C5FB7.1	Traes_2DS_0CA4C0B21.1	Peptidylprolyl isomerase; Peptidyl-prolyl cis-trans isomerase	Peptidyl-prolyl cis-trans isomerase	0.592
TaFKBP15-2-3A-2	TaFKBP42a-5B	Traes_3B_B6A9C5FB7.1	Traes_5BL_55BED3C69.2	Peptidylprolyl isomerase; Peptidyl-prolyl cis-trans isomerase	Peptidylprolyl isomerase	0.719
TaFKBP15-2-3A-2	TaFKBP42a-5D	Traes_3B_B6A9C5FB7.1	Traes_5DL_A3CE62DE1.1	Peptidylprolyl isomerase; Peptidyl-prolyl cis-trans isomerase	Peptidylprolyl isomerase	0.719
TaFKBP15-2-3D	TaFKBP12-6B	Traes_3DL_F117C2D8C.1	Traes_6DL_565B3D7EC.2	Peptidylprolyl isomerase; Peptidyl-prolyl cis-trans isomerase	Peptidylprolyl isomerase; Peptidyl-prolyl cis-trans isomerase	0.932
TaFKBP15-2-3D	TaFKBP17-1-6A	Traes_3DL_F117C2D8C.1	Traes_6DS_ED5344F1D.1	Peptidylprolyl isomerase; Peptidyl-prolyl cis-trans isomerase	Peptidyl-prolyl cis-trans isomerase	0.437
TaFKBP15-2-3D	TaFKBP17-2-4A	Traes_3DL_F117C2D8C.1	Traes_4BS_C5FACEDEA.1	Peptidylprolyl isomerase; Peptidyl-prolyl cis-trans isomerase	Peptidyl-prolyl cis-trans isomerase	0.437
TaFKBP15-2-3D	TaFKBP18-U	Traes_3DL_F117C2D8C.1	Traes_6AS_EEEC60A4E.1	Peptidylprolyl isomerase; Peptidyl-prolyl cis-trans isomerase	Peptidylprolyl isomerase; Peptidyl-prolyl cis-trans isomerase	0.437
TaFKBP15-2-3D	TaFKBP19-2B-3	Traes_3DL_F117C2D8C.1	Traes_2AS_FD9DC88CA1.1	Peptidylprolyl isomerase; Peptidyl-prolyl cis-trans isomerase	Peptidyl-prolyl cis-trans isomerase	0.437
TaFKBP15-2-3D	TaFKBP19-2B-4	Traes_3DL_F117C2D8C.1	Traes_2BS_6B52BCC54.1	Peptidylprolyl isomerase; Peptidyl-prolyl cis-trans isomerase	Peptidyl-prolyl cis-trans isomerase	0.437
TaFKBP15-2-3D	TaFKBP20-2-2A	Traes_3DL_F117C2D8C.1	Traes_2DS_0CA4C0B21.1	Peptidylprolyl isomerase; Peptidyl-prolyl cis-trans isomerase	Peptidyl-prolyl cis-trans isomerase	0.592
TaFKBP15-2-3D	TaFKBP42a-5B	Traes_3DL_F117C2D8C.1	Traes_5BL_55BED3C69.2	Peptidylprolyl isomerase; Peptidyl-prolyl cis-trans isomerase	Peptidylprolyl isomerase	0.719
TaFKBP15-2-3D	TaFKBP42a-5D	Traes_3DL_F117C2D8C.1	Traes_5DL_A3CE62DE1.1	Peptidylprolyl isomerase; Peptidyl-prolyl cis-trans isomerase	Peptidylprolyl isomerase	0.719
TaFKBP15-3-2A	TaFKBP62-7A	Traes_2BL_8E669EFE8.1	Traes_7AS_E62140C8E.1	FK506-binding protein; Peptidyl-prolyl cis-trans isomerase	Peptidylprolyl isomerase	0.408
TaFKBP15-3-2A	TaFKBP62-7B	Traes_2BL_8E669EFE8.1	Traes_7BS_0B7C600F6.1	FK506-binding protein; Peptidyl-prolyl cis-trans isomerase	70 kDa peptidyl-prolyl isomerase; PPIases accelerate the folding of proteins during protein synthesis	0.408
TaFKBP15-3-2A	TaFKBP62-7D	Traes_2BL_8E669EFE8.1	Traes_7DS_476B785E6.2	FK506-binding protein; Peptidyl-prolyl cis-trans isomerase	Peptidylprolyl isomerase	0.408
TaFKBP15-3-2A	TaFKBP62b-2A	Traes_2BL_8E669EFE8.1	Traes_2AL_3C8EB4701.1	FK506-binding protein; Peptidyl-prolyl cis-trans isomerase	Peptidylprolyl isomerase	0.403
TaFKBP15-3-2A	TaFKBP62b-2B	Traes_2BL_8E669EFE8.1	Traes_2BL_D11F64BB4.1	FK506-binding protein; Peptidyl-prolyl cis-trans isomerase	Peptidylprolyl isomerase	0.406
TaFKBP15-3-2A	TaFKBP62b-2D	Traes_2BL_8E669EFE8.1	Traes_2DL_F2D868473.1	FK506-binding protein; Peptidyl-prolyl cis-trans isomerase	Peptidylprolyl isomerase	0.404
TaFKBP15-3-2A	TaFKBP62c-2B	Traes_2BL_8E669EFE8.1	Traes_2BS_206D71BC9.1	FK506-binding protein; Peptidyl-prolyl cis-trans isomerase	Peptidylprolyl isomerase	0.408
TaFKBP15-3-2D	TaFKBP62-7A	Traes_2DL_89552AB7D.1	Traes_7AS_E62140C8E.1	FK506-binding protein; Peptidyl-prolyl cis-trans isomerase	Peptidylprolyl isomerase	0.407
TaFKBP15-3-2D	TaFKBP62-7B	Traes_2DL_89552AB7D.1	Traes_7BS_0B7C600F6.1	FK506-binding protein; Peptidyl-prolyl cis-trans isomerase	70 kDa peptidyl-prolyl isomerase; PPIases accelerate the folding of proteins during protein synthesis	0.407
TaFKBP15-3-2D	TaFKBP62-7D	Traes_2DL_89552AB7D.1	Traes_7DS_476B785E6.2	FK506-binding protein; Peptidyl-prolyl cis-trans isomerase	Peptidylprolyl isomerase	0.407
TaFKBP15-3-2D	TaFKBP62b-2A	Traes_2DL_89552AB7D.1	Traes_2AL_3C8EB4701.1	FK506-binding protein; Peptidyl-prolyl cis-trans isomerase	Peptidylprolyl isomerase	0.403
TaFKBP15-3-2D	TaFKBP62b-2B	Traes_2DL_89552AB7D.1	Traes_2BL_D11F64BB4.1	FK506-binding protein; Peptidyl-prolyl cis-trans isomerase	Peptidylprolyl isomerase	0.406
TaFKBP15-3-2D	TaFKBP62b-2D	Traes_2DL_89552AB7D.1	Traes_2DL_F2D868473.1	FK506-binding protein; Peptidyl-prolyl cis-trans isomerase	Peptidylprolyl isomerase	0.403
TaFKBP15-3-2D	TaFKBP62c-2B	Traes_2DL_89552AB7D.1	Traes_2BS_206D71BC9.1	FK506-binding protein; Peptidyl-prolyl cis-trans isomerase	Peptidylprolyl isomerase	0.407
TaFKBP16-3-7A	TaFKBP13-7D	Traes_7AS_8E09FE045.2	Traes_6AL_2C61320D2.1	Peptidyl-prolyl cis-trans isomerase	Peptidylprolyl isomerase; Peptidyl-prolyl cis-trans isomerase	0.899
TaFKBP16-3-7A	TaFKBP16-4-5B	Traes_7AS_8E09FE045.2	Traes_5BL_D4C452B20.2	Peptidyl-prolyl cis-trans isomerase	Peptidyl-prolyl cis-trans isomerase	0.777
TaFKBP16-3-7A	TaFKBP17-2-4A	Traes_7AS_8E09FE045.2	Traes_4BS_C5FACEDEA.1	Peptidyl-prolyl cis-trans isomerase	Peptidyl-prolyl cis-trans isomerase	0.645
TaFKBP16-3-7A	TaFKBP18-U	Traes_7AS_8E09FE045.2	Traes_6AS_EEEC60A4E.1	Peptidyl-prolyl cis-trans isomerase	Peptidylprolyl isomerase; Peptidyl-prolyl cis-trans isomerase	0.756
TaFKBP16-3-7A	TaFKBP19-2B-3	Traes_7AS_8E09FE045.2	Traes_2AS_FD9DC88CA1.1	Peptidyl-prolyl cis-trans isomerase	Peptidyl-prolyl cis-trans isomerase	0.661
TaFKBP16-3-7A	TaFKBP19-2B-4	Traes_7AS_8E09FE045.2	Traes_2BS_6B52BCC54.1	Peptidyl-prolyl cis-trans isomerase	Peptidyl-prolyl cis-trans isomerase	0.658
TaFKBP16-3-7A	TaFKBP20-1-1D	Traes_7AS_8E09FE045.2	Traes_1AL_3F8AD9D48.2	Peptidyl-prolyl cis-trans isomerase	Peptidyl-prolyl cis-trans isomerase	0.618
TaFKBP16-3-7A	TaFKBP20-2-2A	Traes_7AS_8E09FE045.2	Traes_2DS_0CA4C0B21.1	Peptidyl-prolyl cis-trans isomerase	Peptidyl-prolyl cis-trans isomerase	0.894
TaFKBP16-3-7A	TaFKBP53-5A	Traes_7AS_8E09FE045.2	Traes_5AL_DBAFEB1D3.1	Peptidyl-prolyl cis-trans isomerase	Peptidylprolyl isomerase; Peptidyl-prolyl cis-trans isomerase	0.443
TaFKBP16-3-7A	TaFKBP53-5B	Traes_7AS_8E09FE045.2	Traes_5BL_E1FEF86BE.2	Peptidyl-prolyl cis-trans isomerase	Peptidyl-prolyl cis-trans isomerase	0.443
TaFKBP16-3-7A	TaFKBP53-5D	Traes_7AS_8E09FE045.2	Traes_5DL_257CA10EF.1	Peptidyl-prolyl cis-trans isomerase	Peptidylprolyl isomerase; Peptidyl-prolyl cis-trans isomerase	0.443
TaFKBP16-4-5B	TaFKBP13-7D	Traes_5BL_D4C452B20.2	Traes_6AL_2C61320D2.1	Peptidyl-prolyl cis-trans isomerase	Peptidylprolyl isomerase; Peptidyl-prolyl cis-trans isomerase	0.786
TaFKBP16-4-5B	TaFKBP16-3-7A	Traes_5BL_D4C452B20.2	Traes_7AS_8E09FE045.2	Peptidyl-prolyl cis-trans isomerase	Peptidyl-prolyl cis-trans isomerase	0.777
TaFKBP16-4-5B	TaFKBP18-U	Traes_5BL_D4C452B20.2	Traes_6AS_EEEC60A4E.1	Peptidyl-prolyl cis-trans isomerase	Peptidylprolyl isomerase; Peptidyl-prolyl cis-trans isomerase	0.547
TaFKBP16-4-5B	TaFKBP19-2B-3	Traes_5BL_D4C452B20.2	Traes_2AS_FD9DC88CA1.1	Peptidyl-prolyl cis-trans isomerase	Peptidyl-prolyl cis-trans isomerase	0.779
TaFKBP16-4-5B	TaFKBP19-2B-4	Traes_5BL_D4C452B20.2	Traes_2BS_6B52BCC54.1	Peptidyl-prolyl cis-trans isomerase	Peptidyl-prolyl cis-trans isomerase	0.777
TaFKBP16-4-5B	TaFKBP20-1-1D	Traes_5BL_D4C452B20.2	Traes_1AL_3F8AD9D48.2	Peptidyl-prolyl cis-trans isomerase	Peptidyl-prolyl cis-trans isomerase	0.612
TaFKBP16-4-5B	TaFKBP20-2-2A	Traes_5BL_D4C452B20.2	Traes_2DS_0CA4C0B21.1	Peptidyl-prolyl cis-trans isomerase	Peptidyl-prolyl cis-trans isomerase	0.415
TaFKBP17-1-6A	TaFKBP12-6B	Traes_6DS_ED5344F1D.1	Traes_6DL_565B3D7EC.2	Peptidyl-prolyl cis-trans isomerase	Peptidylprolyl isomerase; Peptidyl-prolyl cis-trans isomerase	0.621
TaFKBP17-1-6A	TaFKBP15-1-5A	Traes_6DS_ED5344F1D.1	Traes_5AL_CCE1B144B.1	Peptidyl-prolyl cis-trans isomerase	Peptidyl-prolyl cis-trans isomerase	0.437
TaFKBP17-1-6A	TaFKBP15-1-5B	Traes_6DS_ED5344F1D.1	Traes_5BL_A652A05E4.1	Peptidyl-prolyl cis-trans isomerase	Peptidyl-prolyl cis-trans isomerase	0.437
TaFKBP17-1-6A	TaFKBP15-1-5D	Traes_6DS_ED5344F1D.1	Traes_5DL_3B7589BD0.1	Peptidyl-prolyl cis-trans isomerase	Peptidyl-prolyl cis-trans isomerase	0.437
TaFKBP17-1-6A	TaFKBP15-2-3A-2	Traes_6DS_ED5344F1D.1	Traes_3B_B6A9C5FB7.1	Peptidyl-prolyl cis-trans isomerase	Peptidylprolyl isomerase; Peptidyl-prolyl cis-trans isomerase	0.437
TaFKBP17-1-6A	TaFKBP15-2-3D	Traes_6DS_ED5344F1D.1	Traes_3DL_F117C2D8C.1	Peptidyl-prolyl cis-trans isomerase	Peptidylprolyl isomerase; Peptidyl-prolyl cis-trans isomerase	0.437
TaFKBP17-1-6B	TaFKBP12-6B	Traes_6AS_9E5E57B4D.1	Traes_6DL_565B3D7EC.2	Peptidylprolyl isomerase; Peptidyl-prolyl cis-trans isomerase	Peptidylprolyl isomerase; Peptidyl-prolyl cis-trans isomerase	0.761
TaFKBP17-2-4A	TaFKBP12-6B	Traes_4BS_C5FACEDEA.1	Traes_6DL_565B3D7EC.2	Peptidyl-prolyl cis-trans isomerase	Peptidylprolyl isomerase; Peptidyl-prolyl cis-trans isomerase	0.621
TaFKBP17-2-4A	TaFKBP13-7D	Traes_4BS_C5FACEDEA.1	Traes_6AL_2C61320D2.1	Peptidyl-prolyl cis-trans isomerase	Peptidylprolyl isomerase; Peptidyl-prolyl cis-trans isomerase	0.664
TaFKBP17-2-4A	TaFKBP15-1-5A	Traes_4BS_C5FACEDEA.1	Traes_5AL_CCE1B144B.1	Peptidyl-prolyl cis-trans isomerase	Peptidyl-prolyl cis-trans isomerase	0.437
TaFKBP17-2-4A	TaFKBP15-1-5B	Traes_4BS_C5FACEDEA.1	Traes_5BL_A652A05E4.1	Peptidyl-prolyl cis-trans isomerase	Peptidyl-prolyl cis-trans isomerase	0.437
TaFKBP17-2-4A	TaFKBP15-1-5D	Traes_4BS_C5FACEDEA.1	Traes_5DL_3B7589BD0.1	Peptidyl-prolyl cis-trans isomerase	Peptidyl-prolyl cis-trans isomerase	0.437
TaFKBP17-2-4A	TaFKBP15-2-3A-2	Traes_4BS_C5FACEDEA.1	Traes_3B_B6A9C5FB7.1	Peptidyl-prolyl cis-trans isomerase	Peptidylprolyl isomerase; Peptidyl-prolyl cis-trans isomerase	0.437
TaFKBP17-2-4A	TaFKBP15-2-3D	Traes_4BS_C5FACEDEA.1	Traes_3DL_F117C2D8C.1	Peptidyl-prolyl cis-trans isomerase	Peptidylprolyl isomerase; Peptidyl-prolyl cis-trans isomerase	0.437
TaFKBP17-2-4A	TaFKBP16-3-7A	Traes_4BS_C5FACEDEA.1	Traes_7AS_8E09FE045.2	Peptidyl-prolyl cis-trans isomerase	Peptidyl-prolyl cis-trans isomerase	0.645
TaFKBP17-2-4A	TaFKBP19-2B-3	Traes_4BS_C5FACEDEA.1	Traes_2AS_FD9DC88CA1.1	Peptidyl-prolyl cis-trans isomerase	Peptidyl-prolyl cis-trans isomerase	0.572
TaFKBP17-2-4A	TaFKBP19-2B-4	Traes_4BS_C5FACEDEA.1	Traes_2BS_6B52BCC54.1	Peptidyl-prolyl cis-trans isomerase	Peptidyl-prolyl cis-trans isomerase	0.586
TaFKBP17-2-4A	TaFKBP20-2-2A	Traes_4BS_C5FACEDEA.1	Traes_2DS_0CA4C0B21.1	Peptidyl-prolyl cis-trans isomerase	Peptidyl-prolyl cis-trans isomerase	0.468
TaFKBP18-U	TaFKBP12-6B	Traes_6AS_EEEC60A4E.1	Traes_6DL_565B3D7EC.2	Peptidylprolyl isomerase; Peptidyl-prolyl cis-trans isomerase	Peptidylprolyl isomerase; Peptidyl-prolyl cis-trans isomerase	0.621
TaFKBP18-U	TaFKBP13-7D	Traes_6AS_EEEC60A4E.1	Traes_6AL_2C61320D2.1	Peptidylprolyl isomerase; Peptidyl-prolyl cis-trans isomerase	Peptidylprolyl isomerase; Peptidyl-prolyl cis-trans isomerase	0.807
TaFKBP18-U	TaFKBP15-1-5A	Traes_6AS_EEEC60A4E.1	Traes_5AL_CCE1B144B.1	Peptidylprolyl isomerase; Peptidyl-prolyl cis-trans isomerase	Peptidyl-prolyl cis-trans isomerase	0.437
TaFKBP18-U	TaFKBP15-1-5B	Traes_6AS_EEEC60A4E.1	Traes_5BL_A652A05E4.1	Peptidylprolyl isomerase; Peptidyl-prolyl cis-trans isomerase	Peptidyl-prolyl cis-trans isomerase	0.437
TaFKBP18-U	TaFKBP15-1-5D	Traes_6AS_EEEC60A4E.1	Traes_5DL_3B7589BD0.1	Peptidylprolyl isomerase; Peptidyl-prolyl cis-trans isomerase	Peptidyl-prolyl cis-trans isomerase	0.437
TaFKBP18-U	TaFKBP15-2-3A-2	Traes_6AS_EEEC60A4E.1	Traes_3B_B6A9C5FB7.1	Peptidylprolyl isomerase; Peptidyl-prolyl cis-trans isomerase	Peptidylprolyl isomerase; Peptidyl-prolyl cis-trans isomerase	0.437
TaFKBP18-U	TaFKBP15-2-3D	Traes_6AS_EEEC60A4E.1	Traes_3DL_F117C2D8C.1	Peptidylprolyl isomerase; Peptidyl-prolyl cis-trans isomerase	Peptidylprolyl isomerase; Peptidyl-prolyl cis-trans isomerase	0.437
TaFKBP18-U	TaFKBP16-3-7A	Traes_6AS_EEEC60A4E.1	Traes_7AS_8E09FE045.2	Peptidylprolyl isomerase; Peptidyl-prolyl cis-trans isomerase	Peptidyl-prolyl cis-trans isomerase	0.756
TaFKBP18-U	TaFKBP16-4-5B	Traes_6AS_EEEC60A4E.1	Traes_5BL_D4C452B20.2	Peptidylprolyl isomerase; Peptidyl-prolyl cis-trans isomerase	Peptidyl-prolyl cis-trans isomerase	0.547
TaFKBP18-U	TaFKBP19-2B-3	Traes_6AS_EEEC60A4E.1	Traes_2AS_FD9DC88CA1.1	Peptidylprolyl isomerase; Peptidyl-prolyl cis-trans isomerase	Peptidyl-prolyl cis-trans isomerase	0.692
TaFKBP18-U	TaFKBP19-2B-4	Traes_6AS_EEEC60A4E.1	Traes_2BS_6B52BCC54.1	Peptidylprolyl isomerase; Peptidyl-prolyl cis-trans isomerase	Peptidyl-prolyl cis-trans isomerase	0.687
TaFKBP18-U	TaFKBP20-2-2A	Traes_6AS_EEEC60A4E.1	Traes_2DS_0CA4C0B21.1	Peptidylprolyl isomerase; Peptidyl-prolyl cis-trans isomerase	Peptidyl-prolyl cis-trans isomerase	0.463
TaFKBP19-2B-3	TaFKBP12-6B	Traes_2AS_FD9DC88CA1.1	Traes_6DL_565B3D7EC.2	Peptidyl-prolyl cis-trans isomerase	Peptidylprolyl isomerase; Peptidyl-prolyl cis-trans isomerase	0.686
TaFKBP19-2B-3	TaFKBP13-7D	Traes_2AS_FD9DC88CA1.1	Traes_6AL_2C61320D2.1	Peptidyl-prolyl cis-trans isomerase	Peptidylprolyl isomerase; Peptidyl-prolyl cis-trans isomerase	0.666
TaFKBP19-2B-3	TaFKBP15-1-5A	Traes_2AS_FD9DC88CA1.1	Traes_5AL_CCE1B144B.1	Peptidyl-prolyl cis-trans isomerase	Peptidyl-prolyl cis-trans isomerase	0.437
TaFKBP19-2B-3	TaFKBP15-1-5B	Traes_2AS_FD9DC88CA1.1	Traes_5BL_A652A05E4.1	Peptidyl-prolyl cis-trans isomerase	Peptidyl-prolyl cis-trans isomerase	0.437
TaFKBP19-2B-3	TaFKBP15-1-5D	Traes_2AS_FD9DC88CA1.1	Traes_5DL_3B7589BD0.1	Peptidyl-prolyl cis-trans isomerase	Peptidyl-prolyl cis-trans isomerase	0.437
TaFKBP19-2B-3	TaFKBP15-2-3A-2	Traes_2AS_FD9DC88CA1.1	Traes_3B_B6A9C5FB7.1	Peptidyl-prolyl cis-trans isomerase	Peptidylprolyl isomerase; Peptidyl-prolyl cis-trans isomerase	0.437
TaFKBP19-2B-3	TaFKBP15-2-3D	Traes_2AS_FD9DC88CA1.1	Traes_3DL_F117C2D8C.1	Peptidyl-prolyl cis-trans isomerase	Peptidylprolyl isomerase; Peptidyl-prolyl cis-trans isomerase	0.437
TaFKBP19-2B-3	TaFKBP16-3-7A	Traes_2AS_FD9DC88CA1.1	Traes_7AS_8E09FE045.2	Peptidyl-prolyl cis-trans isomerase	Peptidyl-prolyl cis-trans isomerase	0.661
TaFKBP19-2B-3	TaFKBP16-4-5B	Traes_2AS_FD9DC88CA1.1	Traes_5BL_D4C452B20.2	Peptidyl-prolyl cis-trans isomerase	Peptidyl-prolyl cis-trans isomerase	0.779
TaFKBP19-2B-3	TaFKBP17-2-4A	Traes_2AS_FD9DC88CA1.1	Traes_4BS_C5FACEDEA.1	Peptidyl-prolyl cis-trans isomerase	Peptidyl-prolyl cis-trans isomerase	0.572
TaFKBP19-2B-3	TaFKBP18-U	Traes_2AS_FD9DC88CA1.1	Traes_6AS_EEEC60A4E.1	Peptidyl-prolyl cis-trans isomerase	Peptidylprolyl isomerase; Peptidyl-prolyl cis-trans isomerase	0.692
TaFKBP19-2B-3	TaFKBP20-2-2A	Traes_2AS_FD9DC88CA1.1	Traes_2DS_0CA4C0B21.1	Peptidyl-prolyl cis-trans isomerase	Peptidyl-prolyl cis-trans isomerase	0.584
TaFKBP19-2B-4	TaFKBP12-6B	Traes_2BS_6B52BCC54.1	Traes_6DL_565B3D7EC.2	Peptidyl-prolyl cis-trans isomerase	Peptidylprolyl isomerase; Peptidyl-prolyl cis-trans isomerase	0.621
TaFKBP19-2B-4	TaFKBP13-7D	Traes_2BS_6B52BCC54.1	Traes_6AL_2C61320D2.1	Peptidyl-prolyl cis-trans isomerase	Peptidylprolyl isomerase; Peptidyl-prolyl cis-trans isomerase	0.666
TaFKBP19-2B-4	TaFKBP15-1-5A	Traes_2BS_6B52BCC54.1	Traes_5AL_CCE1B144B.1	Peptidyl-prolyl cis-trans isomerase	Peptidyl-prolyl cis-trans isomerase	0.437
TaFKBP19-2B-4	TaFKBP15-1-5B	Traes_2BS_6B52BCC54.1	Traes_5BL_A652A05E4.1	Peptidyl-prolyl cis-trans isomerase	Peptidyl-prolyl cis-trans isomerase	0.437
TaFKBP19-2B-4	TaFKBP15-1-5D	Traes_2BS_6B52BCC54.1	Traes_5DL_3B7589BD0.1	Peptidyl-prolyl cis-trans isomerase	Peptidyl-prolyl cis-trans isomerase	0.437
TaFKBP19-2B-4	TaFKBP15-2-3A-2	Traes_2BS_6B52BCC54.1	Traes_3B_B6A9C5FB7.1	Peptidyl-prolyl cis-trans isomerase	Peptidylprolyl isomerase; Peptidyl-prolyl cis-trans isomerase	0.437
TaFKBP19-2B-4	TaFKBP15-2-3D	Traes_2BS_6B52BCC54.1	Traes_3DL_F117C2D8C.1	Peptidyl-prolyl cis-trans isomerase	Peptidylprolyl isomerase; Peptidyl-prolyl cis-trans isomerase	0.437
TaFKBP19-2B-4	TaFKBP16-3-7A	Traes_2BS_6B52BCC54.1	Traes_7AS_8E09FE045.2	Peptidyl-prolyl cis-trans isomerase	Peptidyl-prolyl cis-trans isomerase	0.658
TaFKBP19-2B-4	TaFKBP16-4-5B	Traes_2BS_6B52BCC54.1	Traes_5BL_D4C452B20.2	Peptidyl-prolyl cis-trans isomerase	Peptidyl-prolyl cis-trans isomerase	0.777
TaFKBP19-2B-4	TaFKBP17-2-4A	Traes_2BS_6B52BCC54.1	Traes_4BS_C5FACEDEA.1	Peptidyl-prolyl cis-trans isomerase	Peptidyl-prolyl cis-trans isomerase	0.586
TaFKBP19-2B-4	TaFKBP18-U	Traes_2BS_6B52BCC54.1	Traes_6AS_EEEC60A4E.1	Peptidyl-prolyl cis-trans isomerase	Peptidylprolyl isomerase; Peptidyl-prolyl cis-trans isomerase	0.687
TaFKBP19-2B-4	TaFKBP20-2-2A	Traes_2BS_6B52BCC54.1	Traes_2DS_0CA4C0B21.1	Peptidyl-prolyl cis-trans isomerase	Peptidyl-prolyl cis-trans isomerase	0.584
TaFKBP20-1-1D	TaFKBP13-7D	Traes_1AL_3F8AD9D48.2	Traes_6AL_2C61320D2.1	Peptidyl-prolyl cis-trans isomerase	Peptidylprolyl isomerase; Peptidyl-prolyl cis-trans isomerase	0.696
TaFKBP20-1-1D	TaFKBP16-3-7A	Traes_1AL_3F8AD9D48.2	Traes_7AS_8E09FE045.2	Peptidyl-prolyl cis-trans isomerase	Peptidyl-prolyl cis-trans isomerase	0.618
TaFKBP20-1-1D	TaFKBP16-4-5B	Traes_1AL_3F8AD9D48.2	Traes_5BL_D4C452B20.2	Peptidyl-prolyl cis-trans isomerase	Peptidyl-prolyl cis-trans isomerase	0.612
TaFKBP20-1-1D	TaFKBP42a-5B	Traes_1AL_3F8AD9D48.2	Traes_5BL_55BED3C69.2	Peptidyl-prolyl cis-trans isomerase	Peptidylprolyl isomerase	0.624
TaFKBP20-1-1D	TaFKBP42a-5D	Traes_1AL_3F8AD9D48.2	Traes_5DL_A3CE62DE1.1	Peptidyl-prolyl cis-trans isomerase	Peptidylprolyl isomerase	0.624
TaFKBP20-2-2A	TaFKBP13-7D	Traes_2DS_0CA4C0B21.1	Traes_6AL_2C61320D2.1	Peptidyl-prolyl cis-trans isomerase	Peptidylprolyl isomerase; Peptidyl-prolyl cis-trans isomerase	0.82
TaFKBP20-2-2A	TaFKBP15-1-5A	Traes_2DS_0CA4C0B21.1	Traes_5AL_CCE1B144B.1	Peptidyl-prolyl cis-trans isomerase	Peptidyl-prolyl cis-trans isomerase	0.592
TaFKBP20-2-2A	TaFKBP15-1-5B	Traes_2DS_0CA4C0B21.1	Traes_5BL_A652A05E4.1	Peptidyl-prolyl cis-trans isomerase	Peptidyl-prolyl cis-trans isomerase	0.592
TaFKBP20-2-2A	TaFKBP15-1-5D	Traes_2DS_0CA4C0B21.1	Traes_5DL_3B7589BD0.1	Peptidyl-prolyl cis-trans isomerase	Peptidyl-prolyl cis-trans isomerase	0.592
TaFKBP20-2-2A	TaFKBP15-2-3A-2	Traes_2DS_0CA4C0B21.1	Traes_3B_B6A9C5FB7.1	Peptidyl-prolyl cis-trans isomerase	Peptidylprolyl isomerase; Peptidyl-prolyl cis-trans isomerase	0.592
TaFKBP20-2-2A	TaFKBP15-2-3D	Traes_2DS_0CA4C0B21.1	Traes_3DL_F117C2D8C.1	Peptidyl-prolyl cis-trans isomerase	Peptidylprolyl isomerase; Peptidyl-prolyl cis-trans isomerase	0.592
TaFKBP20-2-2A	TaFKBP16-3-7A	Traes_2DS_0CA4C0B21.1	Traes_7AS_8E09FE045.2	Peptidyl-prolyl cis-trans isomerase	Peptidyl-prolyl cis-trans isomerase	0.894
TaFKBP20-2-2A	TaFKBP16-4-5B	Traes_2DS_0CA4C0B21.1	Traes_5BL_D4C452B20.2	Peptidyl-prolyl cis-trans isomerase	Peptidyl-prolyl cis-trans isomerase	0.415
TaFKBP20-2-2A	TaFKBP17-2-4A	Traes_2DS_0CA4C0B21.1	Traes_4BS_C5FACEDEA.1	Peptidyl-prolyl cis-trans isomerase	Peptidyl-prolyl cis-trans isomerase	0.468
TaFKBP20-2-2A	TaFKBP18-U	Traes_2DS_0CA4C0B21.1	Traes_6AS_EEEC60A4E.1	Peptidyl-prolyl cis-trans isomerase	Peptidylprolyl isomerase; Peptidyl-prolyl cis-trans isomerase	0.463
TaFKBP20-2-2A	TaFKBP19-2B-3	Traes_2DS_0CA4C0B21.1	Traes_2AS_FD9DC88CA1.1	Peptidyl-prolyl cis-trans isomerase	Peptidyl-prolyl cis-trans isomerase	0.584
TaFKBP20-2-2A	TaFKBP19-2B-4	Traes_2DS_0CA4C0B21.1	Traes_2BS_6B52BCC54.1	Peptidyl-prolyl cis-trans isomerase	Peptidyl-prolyl cis-trans isomerase	0.584
TaFKBP42a-5B	TaFKBP12-6B	Traes_5BL_55BED3C69.2	Traes_6DL_565B3D7EC.2	Peptidylprolyl isomerase	Peptidylprolyl isomerase; Peptidyl-prolyl cis-trans isomerase	0.838
TaFKBP42a-5B	TaFKBP13-7D	Traes_5BL_55BED3C69.2	Traes_6AL_2C61320D2.1	Peptidylprolyl isomerase	Peptidylprolyl isomerase; Peptidyl-prolyl cis-trans isomerase	0.447
TaFKBP42a-5B	TaFKBP15-1-5A	Traes_5BL_55BED3C69.2	Traes_5AL_CCE1B144B.1	Peptidylprolyl isomerase	Peptidyl-prolyl cis-trans isomerase	0.719
TaFKBP42a-5B	TaFKBP15-1-5B	Traes_5BL_55BED3C69.2	Traes_5BL_A652A05E4.1	Peptidylprolyl isomerase	Peptidyl-prolyl cis-trans isomerase	0.719
TaFKBP42a-5B	TaFKBP15-1-5D	Traes_5BL_55BED3C69.2	Traes_5DL_3B7589BD0.1	Peptidylprolyl isomerase	Peptidyl-prolyl cis-trans isomerase	0.719
TaFKBP42a-5B	TaFKBP15-2-3A-2	Traes_5BL_55BED3C69.2	Traes_3B_B6A9C5FB7.1	Peptidylprolyl isomerase	Peptidylprolyl isomerase; Peptidyl-prolyl cis-trans isomerase	0.719
TaFKBP42a-5B	TaFKBP15-2-3D	Traes_5BL_55BED3C69.2	Traes_3DL_F117C2D8C.1	Peptidylprolyl isomerase	Peptidylprolyl isomerase; Peptidyl-prolyl cis-trans isomerase	0.719
TaFKBP42a-5B	TaFKBP20-1-1D	Traes_5BL_55BED3C69.2	Traes_1AL_3F8AD9D48.2	Peptidylprolyl isomerase	Peptidyl-prolyl cis-trans isomerase	0.624
TaFKBP42a-5D	TaFKBP12-6B	Traes_5DL_A3CE62DE1.1	Traes_6DL_565B3D7EC.2	Peptidylprolyl isomerase	Peptidylprolyl isomerase; Peptidyl-prolyl cis-trans isomerase	0.838
TaFKBP42a-5D	TaFKBP13-7D	Traes_5DL_A3CE62DE1.1	Traes_6AL_2C61320D2.1	Peptidylprolyl isomerase	Peptidylprolyl isomerase; Peptidyl-prolyl cis-trans isomerase	0.447
TaFKBP42a-5D	TaFKBP15-1-5A	Traes_5DL_A3CE62DE1.1	Traes_5AL_CCE1B144B.1	Peptidylprolyl isomerase	Peptidyl-prolyl cis-trans isomerase	0.719
TaFKBP42a-5D	TaFKBP15-1-5B	Traes_5DL_A3CE62DE1.1	Traes_5BL_A652A05E4.1	Peptidylprolyl isomerase	Peptidyl-prolyl cis-trans isomerase	0.719
TaFKBP42a-5D	TaFKBP15-1-5D	Traes_5DL_A3CE62DE1.1	Traes_5DL_3B7589BD0.1	Peptidylprolyl isomerase	Peptidyl-prolyl cis-trans isomerase	0.719
TaFKBP42a-5D	TaFKBP15-2-3A-2	Traes_5DL_A3CE62DE1.1	Traes_3B_B6A9C5FB7.1	Peptidylprolyl isomerase	Peptidylprolyl isomerase; Peptidyl-prolyl cis-trans isomerase	0.719
TaFKBP42a-5D	TaFKBP15-2-3D	Traes_5DL_A3CE62DE1.1	Traes_3DL_F117C2D8C.1	Peptidylprolyl isomerase	Peptidylprolyl isomerase; Peptidyl-prolyl cis-trans isomerase	0.719
TaFKBP42a-5D	TaFKBP20-1-1D	Traes_5DL_A3CE62DE1.1	Traes_1AL_3F8AD9D48.2	Peptidylprolyl isomerase	Peptidyl-prolyl cis-trans isomerase	0.624
TaFKBP53-5A	TaFKBP16-3-7A	Traes_5AL_DBAFEB1D3.1	Traes_7AS_8E09FE045.2	Peptidylprolyl isomerase; Peptidyl-prolyl cis-trans isomerase	Peptidyl-prolyl cis-trans isomerase	0.443
TaFKBP53-5B	TaFKBP16-3-7A	Traes_5BL_E1FEF86BE.2	Traes_7AS_8E09FE045.2	Peptidyl-prolyl cis-trans isomerase	Peptidyl-prolyl cis-trans isomerase	0.443
TaFKBP53-5D	TaFKBP16-3-7A	Traes_5DL_257CA10EF.1	Traes_7AS_8E09FE045.2	Peptidylprolyl isomerase; Peptidyl-prolyl cis-trans isomerase	Peptidyl-prolyl cis-trans isomerase	0.443
TaFKBP62-7A	TaFKBP15-3-2A	Traes_7AS_E62140C8E.1	Traes_2BL_8E669EFE8.1	Peptidylprolyl isomerase	FK506-binding protein; Peptidyl-prolyl cis-trans isomerase	0.408
TaFKBP62-7A	TaFKBP15-3-2D	Traes_7AS_E62140C8E.1	Traes_2DL_89552AB7D.1	Peptidylprolyl isomerase	FK506-binding protein; Peptidyl-prolyl cis-trans isomerase	0.407
TaFKBP62-7B	TaFKBP15-3-2A	Traes_7BS_0B7C600F6.1	Traes_2BL_8E669EFE8.1	70 kDa peptidyl-prolyl isomerase; PPIases accelerate the folding of proteins during protein synthesis	FK506-binding protein; Peptidyl-prolyl cis-trans isomerase	0.408
TaFKBP62-7B	TaFKBP15-3-2D	Traes_7BS_0B7C600F6.1	Traes_2DL_89552AB7D.1	70 kDa peptidyl-prolyl isomerase; PPIases accelerate the folding of proteins during protein synthesis	FK506-binding protein; Peptidyl-prolyl cis-trans isomerase	0.407
TaFKBP62-7D	TaFKBP15-3-2A	Traes_7DS_476B785E6.2	Traes_2BL_8E669EFE8.1	Peptidylprolyl isomerase	FK506-binding protein; Peptidyl-prolyl cis-trans isomerase	0.408
TaFKBP62-7D	TaFKBP15-3-2D	Traes_7DS_476B785E6.2	Traes_2DL_89552AB7D.1	Peptidylprolyl isomerase	FK506-binding protein; Peptidyl-prolyl cis-trans isomerase	0.407
TaFKBP62b-2A	TaFKBP15-3-2A	Traes_2AL_3C8EB4701.1	Traes_2BL_8E669EFE8.1	Peptidylprolyl isomerase	FK506-binding protein; Peptidyl-prolyl cis-trans isomerase	0.403
TaFKBP62b-2A	TaFKBP15-3-2D	Traes_2AL_3C8EB4701.1	Traes_2DL_89552AB7D.1	Peptidylprolyl isomerase	FK506-binding protein; Peptidyl-prolyl cis-trans isomerase	0.403
TaFKBP62b-2B	TaFKBP15-3-2A	Traes_2BL_D11F64BB4.1	Traes_2BL_8E669EFE8.1	Peptidylprolyl isomerase	FK506-binding protein; Peptidyl-prolyl cis-trans isomerase	0.406
TaFKBP62b-2B	TaFKBP15-3-2D	Traes_2BL_D11F64BB4.1	Traes_2DL_89552AB7D.1	Peptidylprolyl isomerase	FK506-binding protein; Peptidyl-prolyl cis-trans isomerase	0.406
TaFKBP62b-2D	TaFKBP15-3-2A	Traes_2DL_F2D868473.1	Traes_2BL_8E669EFE8.1	Peptidylprolyl isomerase	FK506-binding protein; Peptidyl-prolyl cis-trans isomerase	0.404
TaFKBP62b-2D	TaFKBP15-3-2D	Traes_2DL_F2D868473.1	Traes_2DL_89552AB7D.1	Peptidylprolyl isomerase	FK506-binding protein; Peptidyl-prolyl cis-trans isomerase	0.403
TaFKBP62c-2B	TaFKBP15-3-2A	Traes_2BS_206D71BC9.1	Traes_2BL_8E669EFE8.1	Peptidylprolyl isomerase	FK506-binding protein; Peptidyl-prolyl cis-trans isomerase	0.408
TaFKBP62c-2B	TaFKBP15-3-2D	Traes_2BS_206D71BC9.1	Traes_2DL_89552AB7D.1	Peptidylprolyl isomerase	FK506-binding protein; Peptidyl-prolyl cis-trans isomerase	0.407
TaFKBP72-1A	TaFKBP12-6B	Traes_1DL_2DF9FBB23.1	Traes_6DL_565B3D7EC.2	Peptidyl-prolyl cis-trans isomerase	Peptidylprolyl isomerase; Peptidyl-prolyl cis-trans isomerase	0.63
TaFKBP72-1A	TaFKBP13-7D	Traes_1DL_2DF9FBB23.1	Traes_6AL_2C61320D2.1	Peptidyl-prolyl cis-trans isomerase	Peptidylprolyl isomerase; Peptidyl-prolyl cis-trans isomerase	0.447
TaFKBP72-1A	TaFKBP15-1-5A	Traes_1DL_2DF9FBB23.1	Traes_5AL_CCE1B144B.1	Peptidyl-prolyl cis-trans isomerase	Peptidyl-prolyl cis-trans isomerase	0.463
TaFKBP72-1A	TaFKBP15-1-5B	Traes_1DL_2DF9FBB23.1	Traes_5BL_A652A05E4.1	Peptidyl-prolyl cis-trans isomerase	Peptidyl-prolyl cis-trans isomerase	0.463
TaFKBP72-1A	TaFKBP15-1-5D	Traes_1DL_2DF9FBB23.1	Traes_5DL_3B7589BD0.1	Peptidyl-prolyl cis-trans isomerase	Peptidyl-prolyl cis-trans isomerase	0.463
